# Supplementary material for: ﻿On Psalmopoeus Pocock, 1895 (Araneae, Theraphosidae) species and tarantula conservation in Ecuador
Source: Zookeys. 2023 Dec 13;1186:185–205. doi: 10.3897/zookeys.1186.108991 (PMC10838173; doi:10.3897/zookeys.1186.108991)
Supplement: XML Treatment for Psalmopoeus chronoarachne [file zookeys.1186.108991-treatment1.xml]

<!DOCTYPE tp:taxon-treatment
  PUBLIC "-//TaxonX//DTD Taxonomic Treatment Publishing DTD v0 20100105//EN" "tax-treatment-NSO.dtd">
<tp:taxon-treatment xmlns:tp="http://www.plazi.org/taxpub"><tp:treatment-meta><kwd-group><label>Taxon classification</label><kwd>
              <named-content content-type="kingdom">Animalia</named-content>
            </kwd><kwd>
              <named-content content-type="order">Araneae</named-content>
            </kwd><kwd>
              <named-content content-type="family">Theraphosidae</named-content>
            </kwd></kwd-group><mixed-citation publication-type="journal"><person-group><name><surname>Peñaherrera-R.</surname><given-names>Pedro</given-names></name><name><surname>León-E.</surname><given-names>Roberto J.</given-names></name></person-group><article-title>﻿On <italic><tp:taxon-name><tp:taxon-name-part taxon-name-part-type="genus" reg="Psalmopoeus">Psalmopoeus</tp:taxon-name-part></tp:taxon-name></italic> Pocock, 1895 (<tp:taxon-name><tp:taxon-name-part taxon-name-part-type="order">Araneae</tp:taxon-name-part></tp:taxon-name>, <tp:taxon-name><tp:taxon-name-part taxon-name-part-type="family">Theraphosidae</tp:taxon-name-part></tp:taxon-name>) species and tarantula conservation in Ecuador</article-title><source>Zookeys</source><day>13</day><month>12</month><year>2023</year><volume>1186</volume><fpage>185</fpage><lpage>205</lpage><pub-id pub-id-type="doi">10.3897/zookeys.1186.108991</pub-id></mixed-citation></tp:treatment-meta><tp:nomenclature><label>﻿</label><tp:taxon-name>
            <object-id xmlns:xlink="http://www.w3.org/1999/xlink" content-type="arpha" xlink:type="simple">EE09F452-E3F0-5CC9-AAC4-47E8D65B91A3</object-id>
            <tp:taxon-name-part taxon-name-part-type="genus" reg="Psalmopoeus">Psalmopoeus</tp:taxon-name-part>
            <tp:taxon-name-part taxon-name-part-type="species" reg="chronoarachne">chronoarachne</tp:taxon-name-part>
            <object-id xmlns:xlink="http://www.w3.org/1999/xlink" content-type="zoobank" xlink:type="simple">https://zoobank.org/F87ABBB2-B8AB-44F0-A788-BA0DFFC51342</object-id>
          </tp:taxon-name><tp:taxon-status xmlns:xlink="http://www.w3.org/1999/xlink" xlink:type="simple">sp. nov.</tp:taxon-status><xref ref-type="fig" rid="F1">Figs 1</xref><xref ref-type="fig" rid="F2">, 2</xref><xref ref-type="fig" rid="F3">, 3</xref></tp:nomenclature><tp:treatment-sec sec-type="material" id="SECID0EJKAC"><title>Material examined.</title><p><bold><italic>Holotype</italic></bold>: Republic of Ecuador • 1 ♀; Province of Cotopaxi, Canton Pangua, Parish of El Corazón, Hacienda La Mariela; <named-content xmlns:xlink="http://www.w3.org/1999/xlink" content-type="dwc:verbatimCoordinates" xlink:type="simple"><named-content content-type="geo-json" specific-use="{&#34;type&#34;:&#34;Point&#34;,&#34;coordinates&#34;:[-79.184100,-1.085600]}" id="NCID0EXKAC" xlink:type="simple">-1.0856, -79.1841</named-content></named-content>, 760 m a.s.l.; 27 February 2023; M. López-García, J. Montalvo, D. Brito-Zapata and C. Reyes-Puig leg.; ZFSQ-i11704.</p></tp:treatment-sec><tp:treatment-sec sec-type="diagnosis" id="SECID0E3KAC"><title>Diagnosis.</title><p><italic><tp:taxon-name><tp:taxon-name-part taxon-name-part-type="genus" reg="Psalmopoeus">Psalmopoeus</tp:taxon-name-part><tp:taxon-name-part taxon-name-part-type="species" reg="chronoarachne">chronoarachne</tp:taxon-name-part></tp:taxon-name></italic> sp. nov. can be distinguished from its known congeners by spermathecal morphology, specifically: from <italic><tp:taxon-name><tp:taxon-name-part taxon-name-part-type="genus" reg="Psalmopoeus">Psalmopoeus</tp:taxon-name-part><tp:taxon-name-part taxon-name-part-type="species" reg="satanas">satanas</tp:taxon-name-part></tp:taxon-name></italic> sp. nov. by having only a single ill-defined lobe on each receptacle, absence of well-defined lobes, apical digitiform lobe, comparatively receptacles more curved towards the centre (Fig. <xref ref-type="fig" rid="F1">1</xref>) (two ill-defined lobe and a single domed well-defined lobe in receptacles, apical digitiform lobe present and receptacles comparatively less curved towards the centre in <italic><tp:taxon-name><tp:taxon-name-part taxon-name-part-type="genus" reg="Psalmopoeus">P.</tp:taxon-name-part><tp:taxon-name-part taxon-name-part-type="species" reg="satanas">satanas</tp:taxon-name-part></tp:taxon-name></italic> sp. nov.; Fig. <xref ref-type="fig" rid="F8">8</xref>); from <italic><tp:taxon-name><tp:taxon-name-part taxon-name-part-type="genus" reg="Psalmopoeus">P.</tp:taxon-name-part><tp:taxon-name-part taxon-name-part-type="species" reg="ecclesiasticus">ecclesiasticus</tp:taxon-name-part></tp:taxon-name></italic> by having comparatively less curved receptacles towards the centre and distant to each other, distal apex more curved and not overlapping, receptacles with only a single ill-defined lateral lobe on apical-inner and apical digitiform lobe absent (Fig. <xref ref-type="fig" rid="F1">1</xref>) (comparatively more curved receptacles towards the centre, distal apex less curved and overlapping, receptacles with apical digitiform lobe, one to four protruding well-defined lobes, and a single ill-defined lobe in <italic><tp:taxon-name><tp:taxon-name-part taxon-name-part-type="genus" reg="Psalmopoeus">P.</tp:taxon-name-part><tp:taxon-name-part taxon-name-part-type="species" reg="ecclesiasticus">ecclesiasticus</tp:taxon-name-part></tp:taxon-name></italic>; Fig. <xref ref-type="fig" rid="F10">10</xref>; see also <xref ref-type="bibr" rid="B13">Gabriel and Sherwood 2019</xref>: fig. 1; <xref ref-type="bibr" rid="B4">Cifuentes and Bertani 2022</xref>: figs 224, 229); from <italic><tp:taxon-name><tp:taxon-name-part taxon-name-part-type="genus" reg="Psalmopoeus">P.</tp:taxon-name-part><tp:taxon-name-part taxon-name-part-type="species" reg="cambridgei">cambridgei</tp:taxon-name-part></tp:taxon-name></italic>, <italic><tp:taxon-name><tp:taxon-name-part taxon-name-part-type="genus" reg="Psalmopoeus">P.</tp:taxon-name-part><tp:taxon-name-part taxon-name-part-type="species" reg="irminia">irminia</tp:taxon-name-part></tp:taxon-name></italic>, <italic><tp:taxon-name><tp:taxon-name-part taxon-name-part-type="genus" reg="Psalmopoeus">P.</tp:taxon-name-part><tp:taxon-name-part taxon-name-part-type="species" reg="pulcher">pulcher</tp:taxon-name-part></tp:taxon-name></italic>, <italic><tp:taxon-name><tp:taxon-name-part taxon-name-part-type="genus" reg="Psalmopoeus">P.</tp:taxon-name-part><tp:taxon-name-part taxon-name-part-type="species" reg="langenbucheri">langenbucheri</tp:taxon-name-part></tp:taxon-name></italic>, <italic><tp:taxon-name><tp:taxon-name-part taxon-name-part-type="genus" reg="Psalmopoeus">P.</tp:taxon-name-part><tp:taxon-name-part taxon-name-part-type="species" reg="reduncus">reduncus</tp:taxon-name-part></tp:taxon-name></italic>, and <italic><tp:taxon-name><tp:taxon-name-part taxon-name-part-type="genus" reg="Psalmopoeus">P.</tp:taxon-name-part><tp:taxon-name-part taxon-name-part-type="species" reg="victori">victori</tp:taxon-name-part></tp:taxon-name></italic> by having elongated and curved receptacles towards the centre with distal apex curved with only a single ill-defined lateral lobe on apical-inner and apical digitiform lobe absent (elongated and straight receptacles with distal apex straight with apical digitiform lobe and various central lobes in <italic><tp:taxon-name><tp:taxon-name-part taxon-name-part-type="genus" reg="Psalmopoeus">P.</tp:taxon-name-part><tp:taxon-name-part taxon-name-part-type="species" reg="cambridgei">cambridgei</tp:taxon-name-part></tp:taxon-name></italic>, <italic><tp:taxon-name><tp:taxon-name-part taxon-name-part-type="genus" reg="Psalmopoeus">P.</tp:taxon-name-part><tp:taxon-name-part taxon-name-part-type="species" reg="irminia">irminia</tp:taxon-name-part></tp:taxon-name></italic>, <italic><tp:taxon-name><tp:taxon-name-part taxon-name-part-type="genus" reg="Psalmopoeus">P.</tp:taxon-name-part><tp:taxon-name-part taxon-name-part-type="species" reg="pulcher">pulcher</tp:taxon-name-part></tp:taxon-name></italic>; elongated and triangular receptacles with distal apex straight, comparatively more sclerotised, thinner, and shorter apical digitiform lobe pointing upwards, not overlapping but very close and two to three well-defined lateral lobes in <italic><tp:taxon-name><tp:taxon-name-part taxon-name-part-type="genus" reg="Psalmopoeus">P.</tp:taxon-name-part><tp:taxon-name-part taxon-name-part-type="species" reg="langenbucheri">langenbucheri</tp:taxon-name-part></tp:taxon-name></italic>; short and triangular receptacles with distal apex straight, comparatively more elongated apical digitiform lobe pointing upwards but not overlapping and only a single ill-defined lateral lobe in <italic><tp:taxon-name><tp:taxon-name-part taxon-name-part-type="genus" reg="Psalmopoeus">P.</tp:taxon-name-part><tp:taxon-name-part taxon-name-part-type="species" reg="reduncus">reduncus</tp:taxon-name-part></tp:taxon-name></italic>; elongated and straight receptacles with distal apex slightly curved upwards or straight without receptacles in <italic><tp:taxon-name><tp:taxon-name-part taxon-name-part-type="genus" reg="Psalmopoeus">P.</tp:taxon-name-part><tp:taxon-name-part taxon-name-part-type="species" reg="victori">victori</tp:taxon-name-part></tp:taxon-name></italic>; see figures in <xref ref-type="bibr" rid="B22">Mendoza 2014</xref>: figs 27, 28; <xref ref-type="bibr" rid="B4">Cifuentes and Bertani 2022</xref>: figs 125, 170–175, 190–191, 215, 245, 268–271, 283, 300, 309).</p><fig id="F1" position="float" orientation="portrait"><object-id xmlns:xlink="http://www.w3.org/1999/xlink" content-type="doi" xlink:type="simple">10.3897/zookeys.1186.108991.figure1</object-id><object-id xmlns:xlink="http://www.w3.org/1999/xlink" content-type="arpha" xlink:type="simple">06AE8958-DCEA-5C5B-9A11-59EDF8F03AAA</object-id><label>Figure 1.</label><caption><p><italic><tp:taxon-name><tp:taxon-name-part taxon-name-part-type="genus" reg="Psalmopoeus">Psalmopoeus</tp:taxon-name-part><tp:taxon-name-part taxon-name-part-type="species" reg="chronoarachne">chronoarachne</tp:taxon-name-part></tp:taxon-name></italic> sp. nov. female holotype (ZSFQ-i11704), spermatheca <bold>A</bold> dorsal view <bold>B</bold> ventral view <bold>C</bold> apical view. Abbreviation: <abbrev xmlns:xlink="http://www.w3.org/1999/xlink" xlink:title="ill-defined lobe" id="ABBRID0EXCAE" xlink:type="simple">iLB</abbrev>, ill-defined lobe. Scale bars: 0.2 mm.</p></caption><graphic xmlns:xlink="http://www.w3.org/1999/xlink" xlink:href="zookeys-1186-185_article-108991__-g001.jpg" position="float" orientation="portrait" xlink:type="simple" id="oo_951937.jpg"><uri content-type="original_file" xlink:type="simple">https://binary.pensoft.net/fig/951937</uri></graphic></fig></tp:treatment-sec><tp:treatment-sec sec-type="description" id="SECID0EADAE"><title>Description.</title><p><bold>Female holotype</bold> (ZSFQ-i11704): Total length including chelicerae: 30.48. Carapace: length 11.84, width 10.50. Caput: slightly raised. Ocular tubercle: slightly raised, length 1.34, width 3.01. Eyes: <abbrev xmlns:xlink="http://www.w3.org/1999/xlink" xlink:title="anterior lateral eyes" id="ABBRID0EIDAE" xlink:type="simple">ALE</abbrev> &gt; <abbrev xmlns:xlink="http://www.w3.org/1999/xlink" xlink:title="anterior median eyes" id="ABBRID0EMDAE" xlink:type="simple">AME</abbrev>, <abbrev xmlns:xlink="http://www.w3.org/1999/xlink" xlink:title="anterior median eyes" id="ABBRID0EQDAE" xlink:type="simple">AME</abbrev> &gt; <abbrev xmlns:xlink="http://www.w3.org/1999/xlink" xlink:title="posterior lateral eyes" id="ABBRID0EUDAE" xlink:type="simple">PLE</abbrev>, <abbrev xmlns:xlink="http://www.w3.org/1999/xlink" xlink:title="posterior lateral eyes" id="ABBRID0EYDAE" xlink:type="simple">PLE</abbrev> &gt; <abbrev xmlns:xlink="http://www.w3.org/1999/xlink" xlink:title="posterior median eyes" id="ABBRID0E3DAE" xlink:type="simple">PME</abbrev>, anterior eye row straight, posterior row slightly recurved. Clypeus: wide; clypeal fringe long. Fovea: straight. Chelicera: length 6.45, width 2.70. Abdomen: length 12.19, width 6.84. Maxilla with 147–224 cuspules covering approximately 30% of the proximal edge. Labium: length 2.05, width 1.65, with 163 cuspules most separated by 1.0–2.0× the width of a cuspule. Labio-sternal mounds joined along the entire base of the labium. Sternum: length 5.33, width 4.42, with two pairs of sigilla. Tarsi I–IV fully scopulate, tarsi I and II divided by narrow strip of longer and thicker setae, Tarsus III-IV divided by wide strip of longer and wider setae. Metatarsal scopulae: I 90%; II 90%; III 65%; IV 50%. For lengths of legs and palpal segments see Table <xref ref-type="table" rid="T1">1</xref>; legs 4, 1, 2, 3. Spination: Leg IV: metatarsus v 0-0-0 (2ap). Palp: tibia v 0-0-0 (2ap). Posterior lateral spinnerets with three segments, basal 2.07, median 0.86, digitiform apical 1.61. Lateral median spinnerets with one segment. Stridulation organ with eight primary lyra on left maxilla, eight on right; primary lyra wider from base to apex (Fig. <xref ref-type="fig" rid="F2">2</xref>). Spermatheca (Fig. <xref ref-type="fig" rid="F1">1</xref>) with two elongate asymmetrical receptacles and distant to each other, curved towards the centre and distal apex more curved and more sclerotised; apex constricted but wide. Two dorsal longitudinal folds and three ventral longitudinal folds on left receptacle, three dorsal longitudinal folds and two ventral longitudinal folds on right receptacle. Each receptacle with a single ill-defined lateral lobe on apical-inner, each lobe disposed on the most inner longitudinal fold. Colouration: carapace and legs covered with short and long bright golden setae, abdomen covered with short black setae and long reddish setae (Fig. <xref ref-type="fig" rid="F3">3</xref>).</p><fig id="F2" position="float" orientation="portrait"><object-id xmlns:xlink="http://www.w3.org/1999/xlink" content-type="doi" xlink:type="simple">10.3897/zookeys.1186.108991.figure2</object-id><object-id xmlns:xlink="http://www.w3.org/1999/xlink" content-type="arpha" xlink:type="simple">8D7B1A0D-09C2-5C6B-9226-6F4304509B07</object-id><label>Figure 2.</label><caption><p><italic><tp:taxon-name><tp:taxon-name-part taxon-name-part-type="genus" reg="Psalmopoeus">Psalmopoeus</tp:taxon-name-part><tp:taxon-name-part taxon-name-part-type="species" reg="chronoarachne">chronoarachne</tp:taxon-name-part></tp:taxon-name></italic> sp. nov. female holotype (ZSFQ-i11704): Maxillae (left side) showing maxillary lyra. Scale bar: 0.2 mm.</p></caption><graphic xmlns:xlink="http://www.w3.org/1999/xlink" xlink:href="zookeys-1186-185_article-108991__-g002.jpg" position="float" orientation="portrait" xlink:type="simple" id="oo_951938.jpg"><uri content-type="original_file" xlink:type="simple">https://binary.pensoft.net/fig/951938</uri></graphic></fig><fig id="F3" position="float" orientation="portrait"><object-id xmlns:xlink="http://www.w3.org/1999/xlink" content-type="doi" xlink:type="simple">10.3897/zookeys.1186.108991.figure3</object-id><object-id xmlns:xlink="http://www.w3.org/1999/xlink" content-type="arpha" xlink:type="simple">C148F000-B1CA-5CD5-91E2-3BAC3CDD6794</object-id><label>Figure 3.</label><caption><p><italic><tp:taxon-name><tp:taxon-name-part taxon-name-part-type="genus" reg="Psalmopoeus">Psalmopoeus</tp:taxon-name-part><tp:taxon-name-part taxon-name-part-type="species" reg="chronoarachne">chronoarachne</tp:taxon-name-part></tp:taxon-name></italic> sp. nov. female holotype (ZSFQ-i11704), live habitus <bold>A</bold> dorsolateral view <bold>B</bold> dorsal view. Scale bars: 10 mm.</p></caption><graphic xmlns:xlink="http://www.w3.org/1999/xlink" xlink:href="zookeys-1186-185_article-108991__-g003.jpg" position="float" orientation="portrait" xlink:type="simple" id="oo_951939.jpg"><uri content-type="original_file" xlink:type="simple">https://binary.pensoft.net/fig/951939</uri></graphic></fig><table-wrap id="T1" position="float" orientation="portrait"><label>Table 1.</label><caption><p><italic><tp:taxon-name><tp:taxon-name-part taxon-name-part-type="genus" reg="Psalmopoeus">Psalmopoeus</tp:taxon-name-part><tp:taxon-name-part taxon-name-part-type="species" reg="chronoarachne">chronoarachne</tp:taxon-name-part></tp:taxon-name></italic> sp. nov. female holotype (ZFSQ-i11704), podomere measurements.</p></caption><table id="TID0E44AG" rules="all"><tbody><tr><th rowspan="1" colspan="1"/><th rowspan="1" colspan="1">Femur</th><th rowspan="1" colspan="1">Patella</th><th rowspan="1" colspan="1">Tibia</th><th rowspan="1" colspan="1">Metatarsus</th><th rowspan="1" colspan="1">Tarsus</th><th rowspan="1" colspan="1">Total</th></tr><tr><td rowspan="1" colspan="1">
                    <bold>I</bold>
                  </td><td rowspan="1" colspan="1">11.31</td><td rowspan="1" colspan="1">6.16</td><td rowspan="1" colspan="1">9.63</td><td rowspan="1" colspan="1">7.35</td><td rowspan="1" colspan="1">5.44</td><td rowspan="1" colspan="1">39.89</td></tr><tr><td rowspan="1" colspan="1">
                    <bold>II</bold>
                  </td><td rowspan="1" colspan="1">10.58</td><td rowspan="1" colspan="1">5.34</td><td rowspan="1" colspan="1">9.21</td><td rowspan="1" colspan="1">7.05</td><td rowspan="1" colspan="1">5.40</td><td rowspan="1" colspan="1">37.58</td></tr><tr><td rowspan="1" colspan="1">
                    <bold>III</bold>
                  </td><td rowspan="1" colspan="1">8.68</td><td rowspan="1" colspan="1">4.55</td><td rowspan="1" colspan="1">7.62</td><td rowspan="1" colspan="1">6.92</td><td rowspan="1" colspan="1">5.01</td><td rowspan="1" colspan="1">32.78</td></tr><tr><td rowspan="1" colspan="1">
                    <bold>IV</bold>
                  </td><td rowspan="1" colspan="1">11.03</td><td rowspan="1" colspan="1">4.85</td><td rowspan="1" colspan="1">10.03</td><td rowspan="1" colspan="1">9.74</td><td rowspan="1" colspan="1">5.03</td><td rowspan="1" colspan="1">40.68</td></tr><tr><td rowspan="1" colspan="1">
                    <bold>Palp</bold>
                  </td><td rowspan="1" colspan="1">7.68</td><td rowspan="1" colspan="1">4.47</td><td rowspan="1" colspan="1">5.44</td><td rowspan="1" colspan="1">–</td><td rowspan="1" colspan="1">6.44</td><td rowspan="1" colspan="1">24.03</td></tr></tbody></table></table-wrap></tp:treatment-sec><tp:treatment-sec sec-type="etymology" id="SECID0EPLAE"><title>Etymology.</title><p>The specific epithet is a noun in apposition referring to the combination of the Greek words <italic>chrono</italic> (χρόνο), in reference to time, and <italic>arachne</italic> (Ἀράχνη), meaning spider. The compound word refers to the adage that these spiders could “have their time counted” or reduced by impactful anthropogenic activities. The name addresses conservation concerns about the survival and prevalence of spider species in natural environments.</p></tp:treatment-sec><tp:treatment-sec sec-type="distribution" id="SECID0EZLAE"><title>Distribution.</title><p><italic><tp:taxon-name><tp:taxon-name-part taxon-name-part-type="genus" reg="Psalmopoeus">Psalmopoeus</tp:taxon-name-part><tp:taxon-name-part taxon-name-part-type="species" reg="chronoarachne">chronoarachne</tp:taxon-name-part></tp:taxon-name></italic> sp. nov. is only known from its type locality, Hacienda La Mariela at 760 m, Province of Cotopaxi, in the central area of the Cordillera Occidental of the Andes of Ecuador (Figs <xref ref-type="fig" rid="F11">11</xref>, <xref ref-type="fig" rid="F12">12</xref>).</p></tp:treatment-sec><tp:treatment-sec sec-type="ecology" id="SECID0ESMAE"><title>Ecology.</title><p>The holotype of <italic><tp:taxon-name><tp:taxon-name-part taxon-name-part-type="genus" reg="Psalmopoeus">Psalmopoeus</tp:taxon-name-part><tp:taxon-name-part taxon-name-part-type="species" reg="chronoarachne">chronoarachne</tp:taxon-name-part></tp:taxon-name></italic> sp. nov. (Fig. <xref ref-type="fig" rid="F3">3</xref>) was found in the foothill evergreen forest of the Cordillera Occidental of the Andes in the Western Ecuador biogeographic province (Figs <xref ref-type="fig" rid="F11">11</xref>, <xref ref-type="fig" rid="F12">12</xref>). The spider was observed on a tree at approximately 1.5 m up from the forest floor.</p></tp:treatment-sec><tp:treatment-sec><!--Section generated to contain objects referenced in tp:taxon-treatment.--><fig id="F8" position="float" orientation="portrait"><object-id xmlns:xlink="http://www.w3.org/1999/xlink" content-type="doi" xlink:type="simple">10.3897/zookeys.1186.108991.figure8</object-id><object-id xmlns:xlink="http://www.w3.org/1999/xlink" content-type="arpha" xlink:type="simple">601D29B3-08F8-55FA-9B7B-D82D49EE2621</object-id><label>Figure 8.</label><caption><p><italic><tp:taxon-name><tp:taxon-name-part taxon-name-part-type="genus" reg="Psalmopoeus">Psalmopoeus</tp:taxon-name-part><tp:taxon-name-part taxon-name-part-type="species" reg="satanas">satanas</tp:taxon-name-part></tp:taxon-name></italic> sp. nov. female paratype (QCAZ-i274324), spermatheca <bold>A</bold> dorsal view <bold>B</bold> ventral view. Abbreviations: <abbrev xmlns:xlink="http://www.w3.org/1999/xlink" xlink:title="ill-defined lobe" id="ABBRID0EDLAG" xlink:type="simple">iLB</abbrev>, ill-defined lobe; <abbrev xmlns:xlink="http://www.w3.org/1999/xlink" xlink:title="well-defined lobe" id="ABBRID0EHLAG" xlink:type="simple">wLB</abbrev>, well-defined lobe. Scale bars: 2 mm.</p></caption><graphic xmlns:xlink="http://www.w3.org/1999/xlink" xlink:href="zookeys-1186-185_article-108991__-g008.jpg" position="float" orientation="portrait" xlink:type="simple" id="oo_951944.jpg"><uri content-type="original_file" xlink:type="simple">https://binary.pensoft.net/fig/951944</uri></graphic></fig><fig id="F10" position="float" orientation="portrait"><object-id xmlns:xlink="http://www.w3.org/1999/xlink" content-type="doi" xlink:type="simple">10.3897/zookeys.1186.108991.figure10</object-id><object-id xmlns:xlink="http://www.w3.org/1999/xlink" content-type="arpha" xlink:type="simple">9CD49934-2F29-5F8E-98A9-6AAF5AF7211C</object-id><label>Figure 10.</label><caption><p><italic><tp:taxon-name><tp:taxon-name-part taxon-name-part-type="genus" reg="Psalmopoeus">Psalmopoeus</tp:taxon-name-part><tp:taxon-name-part taxon-name-part-type="species" reg="ecclesiasticus">ecclesiasticus</tp:taxon-name-part></tp:taxon-name></italic> non-type female (QCAZ-i274322), spermatheca <bold>A</bold> dorsal view <bold>B</bold> ventral view. Scale bars: 2 mm.</p></caption><graphic xmlns:xlink="http://www.w3.org/1999/xlink" xlink:href="zookeys-1186-185_article-108991__-g010.jpg" position="float" orientation="portrait" xlink:type="simple" id="oo_951946.jpg"><uri content-type="original_file" xlink:type="simple">https://binary.pensoft.net/fig/951946</uri></graphic></fig><fig id="F11" position="float" orientation="portrait"><object-id xmlns:xlink="http://www.w3.org/1999/xlink" content-type="doi" xlink:type="simple">10.3897/zookeys.1186.108991.figure11</object-id><object-id xmlns:xlink="http://www.w3.org/1999/xlink" content-type="arpha" xlink:type="simple">EC3F3304-3037-596C-8C52-3D28E4BFD540</object-id><label>Figure 11.</label><caption><p>Distribution of the genus <italic><tp:taxon-name><tp:taxon-name-part taxon-name-part-type="genus" reg="Psalmopoeus">Psalmopoeus</tp:taxon-name-part></tp:taxon-name></italic> Pocock, 1895 in Ecuador, including biogeographical regions of Ecuador. White star = Reserva Otongachi, type locality of <italic><tp:taxon-name><tp:taxon-name-part taxon-name-part-type="genus" reg="Psalmopoeus">P.</tp:taxon-name-part><tp:taxon-name-part taxon-name-part-type="species" reg="satanas">satanas</tp:taxon-name-part></tp:taxon-name></italic> sp. nov.; White triangle = Localities of <italic><tp:taxon-name><tp:taxon-name-part taxon-name-part-type="genus" reg="Psalmopoeus">P.</tp:taxon-name-part><tp:taxon-name-part taxon-name-part-type="species" reg="satanas">satanas</tp:taxon-name-part></tp:taxon-name></italic> sp. nov. paratypes; Black star = Hacienda La Mariela, type locality of <italic><tp:taxon-name><tp:taxon-name-part taxon-name-part-type="genus" reg="Psalmopoeus">P.</tp:taxon-name-part><tp:taxon-name-part taxon-name-part-type="species" reg="chronoarachne">chronoarachne</tp:taxon-name-part></tp:taxon-name></italic>; Yellow star = Rio Sapayo, type locality of <italic><tp:taxon-name><tp:taxon-name-part taxon-name-part-type="genus" reg="Psalmopoeus">P.</tp:taxon-name-part><tp:taxon-name-part taxon-name-part-type="species" reg="ecclesiasticus">ecclesiasticus</tp:taxon-name-part></tp:taxon-name></italic>; Yellow circle = Carondelet, historical record of <italic><tp:taxon-name><tp:taxon-name-part taxon-name-part-type="genus" reg="Psalmopoeus">P.</tp:taxon-name-part><tp:taxon-name-part taxon-name-part-type="species" reg="ecclesiasticus">ecclesiasticus</tp:taxon-name-part></tp:taxon-name></italic>; Yellow squares = Additional records of <italic><tp:taxon-name><tp:taxon-name-part taxon-name-part-type="genus" reg="Psalmopoeus">P.</tp:taxon-name-part><tp:taxon-name-part taxon-name-part-type="species" reg="ecclesiasticus">ecclesiasticus</tp:taxon-name-part></tp:taxon-name></italic>.</p></caption><graphic xmlns:xlink="http://www.w3.org/1999/xlink" xlink:href="zookeys-1186-185_article-108991__-g011.jpg" position="float" orientation="portrait" xlink:type="simple" id="oo_951947.jpg"><uri content-type="original_file" xlink:type="simple">https://binary.pensoft.net/fig/951947</uri></graphic></fig><fig id="F12" position="float" orientation="portrait"><object-id xmlns:xlink="http://www.w3.org/1999/xlink" content-type="doi" xlink:type="simple">10.3897/zookeys.1186.108991.figure12</object-id><object-id xmlns:xlink="http://www.w3.org/1999/xlink" content-type="arpha" xlink:type="simple">6AE6CC1D-D6A1-5DD4-87E9-E443D90A7B13</object-id><label>Figure 12.</label><caption><p>Distribution of the genus <italic><tp:taxon-name><tp:taxon-name-part taxon-name-part-type="genus" reg="Psalmopoeus">Psalmopoeus</tp:taxon-name-part></tp:taxon-name></italic> Pocock, 1895 in Ecuador, including mining concessions and cropland use. White star = Reserva Otongachi, type locality of <italic><tp:taxon-name><tp:taxon-name-part taxon-name-part-type="genus" reg="Psalmopoeus">P.</tp:taxon-name-part><tp:taxon-name-part taxon-name-part-type="species" reg="satanas">satanas</tp:taxon-name-part></tp:taxon-name></italic> sp. nov.; White triangle = localities of <italic><tp:taxon-name><tp:taxon-name-part taxon-name-part-type="genus" reg="Psalmopoeus">P.</tp:taxon-name-part><tp:taxon-name-part taxon-name-part-type="species" reg="satanas">satanas</tp:taxon-name-part></tp:taxon-name></italic> sp. nov. paratypes; black star = Hacienda La Mariela, type locality of <italic><tp:taxon-name><tp:taxon-name-part taxon-name-part-type="genus" reg="Psalmopoeus">P.</tp:taxon-name-part><tp:taxon-name-part taxon-name-part-type="species" reg="chronoarachne">chronoarachne</tp:taxon-name-part></tp:taxon-name></italic>; yellow star = Rio Sapayo, type locality of <italic><tp:taxon-name><tp:taxon-name-part taxon-name-part-type="genus" reg="Psalmopoeus">P.</tp:taxon-name-part><tp:taxon-name-part taxon-name-part-type="species" reg="ecclesiasticus">ecclesiasticus</tp:taxon-name-part></tp:taxon-name></italic>; yellow circle = Carondelet, historical record of <italic><tp:taxon-name><tp:taxon-name-part taxon-name-part-type="genus" reg="Psalmopoeus">P.</tp:taxon-name-part><tp:taxon-name-part taxon-name-part-type="species" reg="ecclesiasticus">ecclesiasticus</tp:taxon-name-part></tp:taxon-name></italic>; yellow squares = additional records of <italic><tp:taxon-name><tp:taxon-name-part taxon-name-part-type="genus" reg="Psalmopoeus">P.</tp:taxon-name-part><tp:taxon-name-part taxon-name-part-type="species" reg="ecclesiasticus">ecclesiasticus</tp:taxon-name-part></tp:taxon-name></italic>.</p></caption><graphic xmlns:xlink="http://www.w3.org/1999/xlink" xlink:href="zookeys-1186-185_article-108991__-g012.jpg" position="float" orientation="portrait" xlink:type="simple" id="oo_951948.jpg"><uri content-type="original_file" xlink:type="simple">https://binary.pensoft.net/fig/951948</uri></graphic></fig></tp:treatment-sec><ref-list><ref id="B13"><mixed-citation xmlns:xlink="http://www.w3.org/1999/xlink" xlink:type="simple"><person-group><name name-style="western"><surname>Gabriel</surname><given-names>R</given-names></name><name name-style="western"><surname>Sherwood</surname><given-names>D</given-names></name></person-group> (<year>2019</year>) <article-title>The revised taxonomic placement of the three species of <italic><tp:taxon-name><tp:taxon-name-part taxon-name-part-type="genus">Psalmopoeus</tp:taxon-name-part></tp:taxon-name></italic> Pocock, 1895 described by R. I. Pocock in 1903 (<tp:taxon-name><tp:taxon-name-part taxon-name-part-type="order">Araneae</tp:taxon-name-part></tp:taxon-name>: <tp:taxon-name><tp:taxon-name-part taxon-name-part-type="family">Theraphosidae</tp:taxon-name-part></tp:taxon-name>).</article-title><source>Arachnology</source><volume>18</volume>(<issue>1</issue>): <fpage>40</fpage>–<lpage>46</lpage>. <ext-link xlink:href="10.13156/arac.2018.18.1.40" ext-link-type="doi" xlink:type="simple">https://doi.org/10.13156/arac.2018.18.1.40</ext-link></mixed-citation></ref><ref id="B4"><mixed-citation xmlns:xlink="http://www.w3.org/1999/xlink" xlink:type="simple"><person-group><name name-style="western"><surname>Cifuentes</surname><given-names>Y</given-names></name><name name-style="western"><surname>Bertani</surname><given-names>R</given-names></name></person-group> (<year>2022</year>) <article-title>Taxonomic revision and cladistic analysis of the tarantula genera <italic><tp:taxon-name><tp:taxon-name-part taxon-name-part-type="genus">Tapinauchenius</tp:taxon-name-part></tp:taxon-name></italic> Ausserer, 1871, <italic><tp:taxon-name><tp:taxon-name-part taxon-name-part-type="genus">Psalmopoeus</tp:taxon-name-part></tp:taxon-name></italic> Pocock, 1985, and <italic><tp:taxon-name><tp:taxon-name-part taxon-name-part-type="genus">Amazonius</tp:taxon-name-part></tp:taxon-name></italic> n. gen. (<tp:taxon-name><tp:taxon-name-part taxon-name-part-type="family">Theraphosidae</tp:taxon-name-part></tp:taxon-name>, <tp:taxon-name><tp:taxon-name-part taxon-name-part-type="subfamily">Psalmopoeinae</tp:taxon-name-part></tp:taxon-name>).</article-title><source>Zootaxa</source><volume>5101</volume>(<issue>1</issue>): <fpage>1</fpage>–<lpage>123</lpage>. <ext-link xlink:href="10.11646/zootaxa.5101.1.1" ext-link-type="doi" xlink:type="simple">https://doi.org/10.11646/zootaxa.5101.1.1</ext-link></mixed-citation></ref><ref id="B22"><mixed-citation xmlns:xlink="http://www.w3.org/1999/xlink" xlink:type="simple"><person-group><name name-style="western"><surname>Mendoza</surname><given-names>MJI</given-names></name></person-group> (<year>2014</year>) <article-title><italic><tp:taxon-name><tp:taxon-name-part taxon-name-part-type="genus">Psalmopoeus</tp:taxon-name-part><tp:taxon-name-part taxon-name-part-type="species">victori</tp:taxon-name-part></tp:taxon-name></italic>, the first arboreal theraphosid spider described for Mexico (<tp:taxon-name><tp:taxon-name-part taxon-name-part-type="order">Araneae</tp:taxon-name-part></tp:taxon-name>: <tp:taxon-name><tp:taxon-name-part taxon-name-part-type="family">Theraphosidae</tp:taxon-name-part></tp:taxon-name>: <tp:taxon-name><tp:taxon-name-part taxon-name-part-type="subfamily">Aviculariinae</tp:taxon-name-part></tp:taxon-name>).</article-title><source>Revista Mexicana de Biodiversidad</source><volume>85</volume>: <fpage>728</fpage>–<lpage>735</lpage>. <ext-link xlink:href="10.7550/rmb.44597" ext-link-type="doi" xlink:type="simple">https://doi.org/10.7550/rmb.44597</ext-link></mixed-citation></ref></ref-list></tp:taxon-treatment>
