# Supplementary material for: ﻿On Psalmopoeus Pocock, 1895 (Araneae, Theraphosidae) species and tarantula conservation in Ecuador
Source: Zookeys. 2023 Dec 13;1186:185–205. doi: 10.3897/zookeys.1186.108991 (PMC10838173; doi:10.3897/zookeys.1186.108991)
Supplement: XML Treatment for Psalmopoeus satanas [file zookeys.1186.108991-treatment2.xml]

<!DOCTYPE tp:taxon-treatment
  PUBLIC "-//TaxonX//DTD Taxonomic Treatment Publishing DTD v0 20100105//EN" "tax-treatment-NSO.dtd">
<tp:taxon-treatment xmlns:tp="http://www.plazi.org/taxpub"><tp:treatment-meta><kwd-group><label>Taxon classification</label><kwd>
              <named-content content-type="kingdom">Animalia</named-content>
            </kwd><kwd>
              <named-content content-type="order">Araneae</named-content>
            </kwd><kwd>
              <named-content content-type="family">Theraphosidae</named-content>
            </kwd></kwd-group><mixed-citation publication-type="journal"><person-group><name><surname>Peñaherrera-R.</surname><given-names>Pedro</given-names></name><name><surname>León-E.</surname><given-names>Roberto J.</given-names></name></person-group><article-title>﻿On <italic><tp:taxon-name><tp:taxon-name-part taxon-name-part-type="genus" reg="Psalmopoeus">Psalmopoeus</tp:taxon-name-part></tp:taxon-name></italic> Pocock, 1895 (<tp:taxon-name><tp:taxon-name-part taxon-name-part-type="order">Araneae</tp:taxon-name-part></tp:taxon-name>, <tp:taxon-name><tp:taxon-name-part taxon-name-part-type="family">Theraphosidae</tp:taxon-name-part></tp:taxon-name>) species and tarantula conservation in Ecuador</article-title><source>Zookeys</source><day>13</day><month>12</month><year>2023</year><volume>1186</volume><fpage>185</fpage><lpage>205</lpage><pub-id pub-id-type="doi">10.3897/zookeys.1186.108991</pub-id></mixed-citation></tp:treatment-meta><tp:nomenclature><label>﻿</label><tp:taxon-name>
            <object-id xmlns:xlink="http://www.w3.org/1999/xlink" content-type="arpha" xlink:type="simple">3ACBA7E8-E8FC-57E9-9EFF-7ABC7DF4008D</object-id>
            <tp:taxon-name-part taxon-name-part-type="genus" reg="Psalmopoeus">Psalmopoeus</tp:taxon-name-part>
            <tp:taxon-name-part taxon-name-part-type="species" reg="satanas">satanas</tp:taxon-name-part>
            <object-id xmlns:xlink="http://www.w3.org/1999/xlink" content-type="zoobank" xlink:type="simple">https://zoobank.org/A69A2394-F71C-43E6-9414-891D4601F542</object-id>
          </tp:taxon-name><tp:taxon-status xmlns:xlink="http://www.w3.org/1999/xlink" xlink:type="simple">sp. nov.</tp:taxon-status><xref ref-type="fig" rid="F4">Figs 4</xref><xref ref-type="fig" rid="F5">, 5</xref><xref ref-type="fig" rid="F6">, 6</xref><xref ref-type="fig" rid="F7">, 7</xref><xref ref-type="fig" rid="F8">, 8</xref><tp:nomenclature-citation-list><tp:nomenclature-citation><tp:taxon-name>
                <tp:taxon-name-part taxon-name-part-type="genus" reg="Psalmopoeus">Psalmopoeus</tp:taxon-name-part>
                <tp:taxon-name-part taxon-name-part-type="species" reg="ecclesiasticus">ecclesiasticus</tp:taxon-name-part>
              </tp:taxon-name><comment>Pocock, 1903: <xref ref-type="bibr" rid="B4">Cifuentes and Bertani 2022</xref>: 217–235 (in part, misidentification).</comment></tp:nomenclature-citation></tp:nomenclature-citation-list></tp:nomenclature><tp:treatment-sec sec-type="material" id="SECID0E5PAE"><title>Material examined.</title><p><bold><italic>Holotype</italic></bold>: Republic of Ecuador • 1 ♂; Province of Santo Domingo de los Tsáchilas, Canton Santo Domingo, Parish of San José de Alluriquín, Reserva Otongachi - Fundación Otonga; <named-content xmlns:xlink="http://www.w3.org/1999/xlink" content-type="dwc:verbatimCoordinates" xlink:type="simple"><named-content content-type="geo-json" specific-use="{&#34;type&#34;:&#34;Point&#34;,&#34;coordinates&#34;:[-78.951300,-0.320900]}" id="NCID0EMQAE" xlink:type="simple">-0.3209, -78.9513</named-content></named-content>, 866 m a.s.l.; 24 May 2021; R. J. León-E, R. F. Valencia, and S. Cortese leg.; ZSFQ-i12150 (Field code: OG-Satanas).</p><p><bold><italic>Paratypes</italic></bold>: Republic of Ecuador • 1 ♀; Province of Pichincha [= Province of Santo Domingo de los Tsáchilas], Canton Santo Domingo, Parish of San José de Alluriquín, La Magdalena; <named-content xmlns:xlink="http://www.w3.org/1999/xlink" content-type="dwc:verbatimCoordinates" xlink:type="simple"><named-content content-type="geo-json" specific-use="{&#34;type&#34;:&#34;Point&#34;,&#34;coordinates&#34;:[-79.025600,-0.264700]}" id="NCID0EBRAE" xlink:type="simple">-0.2647, -79.0256</named-content></named-content>, 920 m a.s.l.; 02 November 1995; B. Yangari leg.; QCAZ-i274324 (Field code: MYGA 08). Republic of Ecuador • 1 ♀; Province of Pichincha, Canton San Miguel de Los Bancos, Parish of Mindo, Los Bancos; <named-content xmlns:xlink="http://www.w3.org/1999/xlink" content-type="dwc:verbatimCoordinates" xlink:type="simple"><named-content content-type="geo-json" specific-use="{&#34;type&#34;:&#34;Point&#34;,&#34;coordinates&#34;:[-78.883300,0.016600]}" id="NCID0EJRAE" xlink:type="simple">0.0166, -78.8833</named-content></named-content>, 909 m a.s.l.; 17 December 1988; V. Navarrete leg.; QCAZ-i274323 (Field code: MYGA 40).</p></tp:treatment-sec><tp:treatment-sec sec-type="material" id="SECID0EORAE"><title>Additional material.</title><p>Republic of Ecuador • 1 sub ♀; Province of Santo Domingo de los Tsáchilas, Canton Santo Domingo, Parish of San José de Alluriquín, Reserva Otongachi - Fundación Otonga; <named-content xmlns:xlink="http://www.w3.org/1999/xlink" content-type="dwc:verbatimCoordinates" xlink:type="simple"><named-content content-type="geo-json" specific-use="{&#34;type&#34;:&#34;Point&#34;,&#34;coordinates&#34;:[-78.951700,-0.320900]}" id="NCID0EXRAE" xlink:type="simple">-0.3209, -78.9517</named-content></named-content>, 937 m a.s.l.; 05 October 2017; A. Tadashima leg.; ZSFQ-i12156 (Field code: AT16).</p></tp:treatment-sec><tp:treatment-sec sec-type="diagnosis" id="SECID0E3RAE"><title>Diagnosis.</title><p><italic><tp:taxon-name><tp:taxon-name-part taxon-name-part-type="genus" reg="Psalmopoeus">Psalmopoeus</tp:taxon-name-part><tp:taxon-name-part taxon-name-part-type="species" reg="satanas">satanas</tp:taxon-name-part></tp:taxon-name></italic> sp. nov. can be distinguished from known congeners by the morphology of male palpal bulb and by female spermathecal morphology. Males of <italic><tp:taxon-name><tp:taxon-name-part taxon-name-part-type="genus" reg="Psalmopoeus">Psalmopoeus</tp:taxon-name-part><tp:taxon-name-part taxon-name-part-type="species" reg="satanas">satanas</tp:taxon-name-part></tp:taxon-name></italic> sp. nov. can be distinguished from all other male congeners by having a slender embolus slightly curved, almost straight at distal part (Fig. <xref ref-type="fig" rid="F4">4A–D</xref>), the presence of a prominent ventral dilatation (Fig. <xref ref-type="fig" rid="F4">4A, B</xref>), and the embolus being ~ 4× the tegulum length in retrolateral view (Fig. <xref ref-type="fig" rid="F4">4B</xref>) (ventral dilatation unknown in all other congeners, for comparative measurements see <xref ref-type="bibr" rid="B4">Cifuentes and Bertani 2022</xref>). Additionally, males of <italic><tp:taxon-name><tp:taxon-name-part taxon-name-part-type="genus" reg="Psalmopoeus">Psalmopoeus</tp:taxon-name-part><tp:taxon-name-part taxon-name-part-type="species" reg="satanas">satanas</tp:taxon-name-part></tp:taxon-name></italic> sp. nov. can be distinguished from <italic><tp:taxon-name><tp:taxon-name-part taxon-name-part-type="genus" reg="Psalmopoeus">P.</tp:taxon-name-part><tp:taxon-name-part taxon-name-part-type="species" reg="cambridgei">cambridgei</tp:taxon-name-part></tp:taxon-name></italic>, <italic><tp:taxon-name><tp:taxon-name-part taxon-name-part-type="genus" reg="Psalmopoeus">P.</tp:taxon-name-part><tp:taxon-name-part taxon-name-part-type="species" reg="reduncus">reduncus</tp:taxon-name-part></tp:taxon-name></italic>, <italic><tp:taxon-name><tp:taxon-name-part taxon-name-part-type="genus" reg="Psalmopoeus">P.</tp:taxon-name-part><tp:taxon-name-part taxon-name-part-type="species" reg="pulcher">pulcher</tp:taxon-name-part></tp:taxon-name></italic>, <italic><tp:taxon-name><tp:taxon-name-part taxon-name-part-type="genus" reg="Psalmopoeus">P.</tp:taxon-name-part><tp:taxon-name-part taxon-name-part-type="species" reg="irminia">irminia</tp:taxon-name-part></tp:taxon-name></italic>, <italic><tp:taxon-name><tp:taxon-name-part taxon-name-part-type="genus" reg="Psalmopoeus">P.</tp:taxon-name-part><tp:taxon-name-part taxon-name-part-type="species" reg="victori">victori</tp:taxon-name-part></tp:taxon-name></italic> by the absence of a distal thickening in retrolateral branch of tibial apophysis (distal thickening present in retrolateral branch of tibial apophysis in <italic><tp:taxon-name><tp:taxon-name-part taxon-name-part-type="genus" reg="Psalmopoeus">P.</tp:taxon-name-part><tp:taxon-name-part taxon-name-part-type="species" reg="cambridgei">cambridgei</tp:taxon-name-part></tp:taxon-name></italic>, <italic><tp:taxon-name><tp:taxon-name-part taxon-name-part-type="genus" reg="Psalmopoeus">P.</tp:taxon-name-part><tp:taxon-name-part taxon-name-part-type="species" reg="reduncus">reduncus</tp:taxon-name-part></tp:taxon-name></italic>, <italic><tp:taxon-name><tp:taxon-name-part taxon-name-part-type="genus" reg="Psalmopoeus">P.</tp:taxon-name-part><tp:taxon-name-part taxon-name-part-type="species" reg="pulcher">pulcher</tp:taxon-name-part></tp:taxon-name></italic>, <italic><tp:taxon-name><tp:taxon-name-part taxon-name-part-type="genus" reg="Psalmopoeus">P.</tp:taxon-name-part><tp:taxon-name-part taxon-name-part-type="species" reg="irminia">irminia</tp:taxon-name-part></tp:taxon-name></italic>, <italic><tp:taxon-name><tp:taxon-name-part taxon-name-part-type="genus" reg="Psalmopoeus">P.</tp:taxon-name-part><tp:taxon-name-part taxon-name-part-type="species" reg="victori">victori</tp:taxon-name-part></tp:taxon-name></italic>; see also <xref ref-type="bibr" rid="B14">Gabriel and Sherwood 2020</xref>: figs 13, 14; <xref ref-type="bibr" rid="B4">Cifuentes and Bertani 2022</xref>: figs 150–152, 187–189, 209–211, 242–244, 253–255, 280–282). Females of <italic><tp:taxon-name><tp:taxon-name-part taxon-name-part-type="genus" reg="Psalmopoeus">Psalmopoeus</tp:taxon-name-part><tp:taxon-name-part taxon-name-part-type="species" reg="satanas">satanas</tp:taxon-name-part></tp:taxon-name></italic> sp. nov. can be distinguished from <italic><tp:taxon-name><tp:taxon-name-part taxon-name-part-type="genus" reg="Psalmopoeus">Psalmopoeus</tp:taxon-name-part><tp:taxon-name-part taxon-name-part-type="species" reg="chronoarachne">chronoarachne</tp:taxon-name-part></tp:taxon-name></italic> sp. nov. by having two ill-defined lobes and a single domed well-defined lobe in receptacles, apical digitiform lobe present and comparatively receptacles less curved towards the centre (Fig. <xref ref-type="fig" rid="F8">8</xref>) (only a single ill-defined lobe on each receptacle, absence of well-defined lobes, apical digitiform lobe, comparatively receptacles more curved towards the centre in <italic><tp:taxon-name><tp:taxon-name-part taxon-name-part-type="genus" reg="Psalmopoeus">Psalmopoeus</tp:taxon-name-part><tp:taxon-name-part taxon-name-part-type="species" reg="chronoarachne">chronoarachne</tp:taxon-name-part></tp:taxon-name></italic> sp. nov.; Fig. <xref ref-type="fig" rid="F1">1</xref>); from <italic><tp:taxon-name><tp:taxon-name-part taxon-name-part-type="genus" reg="Psalmopoeus">P.</tp:taxon-name-part><tp:taxon-name-part taxon-name-part-type="species" reg="ecclesiasticus">ecclesiasticus</tp:taxon-name-part></tp:taxon-name></italic> by having straight receptacles, distal apex curved towards the centre and overlapping, comparatively less sclerotised wider and longer apical digitiform lobe pointing upwards and only two ill-defined lateral lobe and a single domed well-defined lateral lobe on apical-inner (Fig. <xref ref-type="fig" rid="F8">8</xref>) (curved receptacles towards the centre, distal apex more curved and overlapping, receptacles comparatively with more sclerotised, thin and shorter apical digitiform lobe pointing downwards, one to four protruding well-defined lobes and a single ill-defined lobe in <italic><tp:taxon-name><tp:taxon-name-part taxon-name-part-type="genus" reg="Psalmopoeus">P.</tp:taxon-name-part><tp:taxon-name-part taxon-name-part-type="species" reg="ecclesiasticus">ecclesiasticus</tp:taxon-name-part></tp:taxon-name></italic> (Fig. <xref ref-type="fig" rid="F10">10</xref>); see also <xref ref-type="bibr" rid="B13">Gabriel and Sherwood 2019</xref>: fig. 1; <xref ref-type="bibr" rid="B4">Cifuentes and Bertani 2022</xref>: figs 224, 229); from <italic><tp:taxon-name><tp:taxon-name-part taxon-name-part-type="genus" reg="Psalmopoeus">P.</tp:taxon-name-part><tp:taxon-name-part taxon-name-part-type="species" reg="cambridgei">cambridgei</tp:taxon-name-part></tp:taxon-name></italic>, <italic><tp:taxon-name><tp:taxon-name-part taxon-name-part-type="genus" reg="Psalmopoeus">P.</tp:taxon-name-part><tp:taxon-name-part taxon-name-part-type="species" reg="irminia">irminia</tp:taxon-name-part></tp:taxon-name></italic>, <italic><tp:taxon-name><tp:taxon-name-part taxon-name-part-type="genus" reg="Psalmopoeus">P.</tp:taxon-name-part><tp:taxon-name-part taxon-name-part-type="species" reg="pulcher">pulcher</tp:taxon-name-part></tp:taxon-name></italic>, <italic><tp:taxon-name><tp:taxon-name-part taxon-name-part-type="genus" reg="Psalmopoeus">P.</tp:taxon-name-part><tp:taxon-name-part taxon-name-part-type="species" reg="langenbucheri">langenbucheri</tp:taxon-name-part></tp:taxon-name></italic>, <italic><tp:taxon-name><tp:taxon-name-part taxon-name-part-type="genus" reg="Psalmopoeus">P.</tp:taxon-name-part><tp:taxon-name-part taxon-name-part-type="species" reg="reduncus">reduncus</tp:taxon-name-part></tp:taxon-name></italic>, and <italic><tp:taxon-name><tp:taxon-name-part taxon-name-part-type="genus" reg="Psalmopoeus">P.</tp:taxon-name-part><tp:taxon-name-part taxon-name-part-type="species" reg="victori">victori</tp:taxon-name-part></tp:taxon-name></italic> by having elongated and straight receptacles with distal apex curved with the combination of only two ill-defined lateral lobe and a single domed well-defined lateral lobe on apical-inner and narrow apical digitiform lobe overlapping each other (elongated and straight receptacles with distal apex straight, comparatively more sclerotised narrow apical digitiform lobe pointing upwards but not overlapping and two to three protruding and well-defined lobes at centre in <italic><tp:taxon-name><tp:taxon-name-part taxon-name-part-type="genus" reg="Psalmopoeus">P.</tp:taxon-name-part><tp:taxon-name-part taxon-name-part-type="species" reg="cambridgei">cambridgei</tp:taxon-name-part></tp:taxon-name></italic>; elongated and straight receptacles with distal apex straight, comparatively more sclerotised wider apical digitiform lobe pointing upwards but not overlapping and a single well-defined lobe at centre of each receptacle in <italic><tp:taxon-name><tp:taxon-name-part taxon-name-part-type="genus" reg="Psalmopoeus">P.</tp:taxon-name-part><tp:taxon-name-part taxon-name-part-type="species" reg="irminia">irminia</tp:taxon-name-part></tp:taxon-name></italic>, elongated and straight receptacles with distal apex straight, comparatively more sclerotised thin apical digitiform lobe pointing upwards but not overlapping and numerous lobes at centre or lateral which reduce in size from apex to centre in <italic><tp:taxon-name><tp:taxon-name-part taxon-name-part-type="genus" reg="Psalmopoeus">P.</tp:taxon-name-part><tp:taxon-name-part taxon-name-part-type="species" reg="pulcher">pulcher</tp:taxon-name-part></tp:taxon-name></italic>; elongated and triangular receptacles with distal apex straight, comparatively more sclerotised wider and shorter apical digitiform lobe pointing upwards, not overlapping but very close and two to three well-defined lateral lobes in <italic><tp:taxon-name><tp:taxon-name-part taxon-name-part-type="genus" reg="Psalmopoeus">P.</tp:taxon-name-part><tp:taxon-name-part taxon-name-part-type="species" reg="langenbucheri">langenbucheri</tp:taxon-name-part></tp:taxon-name></italic>, short and triangular receptacles with distal apex straight, comparatively more sclerotised wider and shorter apical digitiform lobe pointing upwards but not overlapping and only a single ill-defined lateral lobe in <italic><tp:taxon-name><tp:taxon-name-part taxon-name-part-type="genus" reg="Psalmopoeus">P.</tp:taxon-name-part><tp:taxon-name-part taxon-name-part-type="species" reg="reduncus">reduncus</tp:taxon-name-part></tp:taxon-name></italic>; comparatively more elongated and straight receptacles with wider distal apex without receptacles in <italic><tp:taxon-name><tp:taxon-name-part taxon-name-part-type="genus" reg="Psalmopoeus">P.</tp:taxon-name-part><tp:taxon-name-part taxon-name-part-type="species" reg="victori">victori</tp:taxon-name-part></tp:taxon-name></italic>; see also <xref ref-type="bibr" rid="B22">Mendoza 2014</xref>: figs 27, 28; <xref ref-type="bibr" rid="B4">Cifuentes and Bertani 2022</xref>: 125, 170–175, 190, 191, 215, 245, 268–271, 283, 300, 309).</p><fig id="F4" position="float" orientation="portrait"><object-id xmlns:xlink="http://www.w3.org/1999/xlink" content-type="doi" xlink:type="simple">10.3897/zookeys.1186.108991.figure4</object-id><object-id xmlns:xlink="http://www.w3.org/1999/xlink" content-type="arpha" xlink:type="simple">2432A6B5-D5ED-509D-9776-6A6093ACDB20</object-id><label>Figure 4.</label><caption><p><italic><tp:taxon-name><tp:taxon-name-part taxon-name-part-type="genus" reg="Psalmopoeus">Psalmopoeus</tp:taxon-name-part><tp:taxon-name-part taxon-name-part-type="species" reg="satanas">satanas</tp:taxon-name-part></tp:taxon-name></italic> sp. nov. male holotype (ZSFQ-i12150), palpal bulb (right hand side), arrow indicates ventral dilatation of embolus <bold>A</bold> prolateral view <bold>B</bold> retrolateral view <bold>C</bold> dorsal view <bold>D</bold> ventral view. Scale bars: 1.5 mm.</p></caption><graphic xmlns:xlink="http://www.w3.org/1999/xlink" xlink:href="zookeys-1186-185_article-108991__-g004.jpg" position="float" orientation="portrait" xlink:type="simple" id="oo_951940.jpg"><uri content-type="original_file" xlink:type="simple">https://binary.pensoft.net/fig/951940</uri></graphic></fig></tp:treatment-sec><tp:treatment-sec sec-type="description" id="SECID0EE6AE"><title>Description.</title><p><bold>Male holotype</bold> (ZSFQ-i12150): Total length including chelicerae: 29.10. Carapace: length 12.60, width 11.62. Caput: slightly raised. Ocular tubercle: slightly raised, length 2.21, width 3.14. Eyes: <abbrev xmlns:xlink="http://www.w3.org/1999/xlink" xlink:title="anterior lateral eyes" id="ABBRID0EM6AE" xlink:type="simple">ALE</abbrev> &gt; <abbrev xmlns:xlink="http://www.w3.org/1999/xlink" xlink:title="posterior lateral eyes" id="ABBRID0EQ6AE" xlink:type="simple">PLE</abbrev>, <abbrev xmlns:xlink="http://www.w3.org/1999/xlink" xlink:title="posterior lateral eyes" id="ABBRID0EU6AE" xlink:type="simple">PLE</abbrev> &lt; <abbrev xmlns:xlink="http://www.w3.org/1999/xlink" xlink:title="anterior median eyes" id="ABBRID0EY6AE" xlink:type="simple">AME</abbrev>, <abbrev xmlns:xlink="http://www.w3.org/1999/xlink" xlink:title="anterior median eyes" id="ABBRID0E36AE" xlink:type="simple">AME</abbrev> &gt; <abbrev xmlns:xlink="http://www.w3.org/1999/xlink" xlink:title="posterior median eyes" id="ABBRID0EBAAG" xlink:type="simple">PME</abbrev>, anterior eye row recurved, posterior row recurved. Clypeus: wide; clypeal fringe long. Fovea: recurved. Chelicera: length 4.25, width 2.57. Abdomen: length 11.35, width 6.32. Maxilla with 137 cuspules covering approximately 20% of the proximal edge. Labium: length 1.77, width 2.25, with 131 cuspules most separated by 1.0–2.0× the width of a single cuspule. Labio-sternal mounds joined along the entire base of the labium. Sternum: length 6.57, width 4.53, with two pairs of elongated sigilla. Tarsi I–IV fully scopulate, Metatarsal scopulae: I 95%; II 90%; III 80%; IV %, metatarsi I divided by up to half of the segment, metatarsi IV divided by a strip of longer and wider setae. For lengths of legs and palpal segments see Table <xref ref-type="table" rid="T2">2</xref>; legs 1, 4, 2, 3. Spination: Leg II: tibia v 0-0-0 (1ap). Leg III: metatarsus v 0-0-0 (3ap). Leg IV: metatarsus v 0-0-0 (1ap). Tibia I with principal paired tibial apophysis and a short, irregular, and triangular central third apophyses, RB longer than PB, RB and PB with one megaspine (Fig. <xref ref-type="fig" rid="F5">5</xref>). Posterior lateral spinnerets with three segments, basal 3.32, median 1.14, digitiform apical 2.01. Lateral median spinnerets with one segment. Stridulation organ with 12 primary lyra on left maxilla (two of them widely separated and proximal to basal section of maxilla), ten on right (one of them slightly thinner, separated, and proximal to basal section of maxilla, slight scar on individual); other primary lyra wider from base to apex (Fig. <xref ref-type="fig" rid="F7">7</xref>). Palp (Fig. <xref ref-type="fig" rid="F4">4</xref>): tegulum length 1.53, width 0.713, embolus proximal width 0.66, length 6.41. Embolus proximal portion slightly curved with a prominent ventral dilatation in medial section. Embolus length to tegulum length: 4.18. Embolus distal third slightly curved to ventral and retrolateral sides; retrolateral curvature almost straight. Embolus tapers to the tip ending in a straight tip. Colouration: abdomen, carapace, and legs covered with short and long pale golden setae (Fig. <xref ref-type="fig" rid="F6">6</xref>). After two years in preservative, with pale grey colouration and brown setae.</p><fig id="F5" position="float" orientation="portrait"><object-id xmlns:xlink="http://www.w3.org/1999/xlink" content-type="doi" xlink:type="simple">10.3897/zookeys.1186.108991.figure5</object-id><object-id xmlns:xlink="http://www.w3.org/1999/xlink" content-type="arpha" xlink:type="simple">39B7EBD6-1653-5E61-A646-ECDF017CA1C7</object-id><label>Figure 5.</label><caption><p><italic><tp:taxon-name><tp:taxon-name-part taxon-name-part-type="genus" reg="Psalmopoeus">Psalmopoeus</tp:taxon-name-part><tp:taxon-name-part taxon-name-part-type="species" reg="satanas">satanas</tp:taxon-name-part></tp:taxon-name></italic> sp. nov. male holotype (ZSFQ-i12150), tibial apophysis (left hand side) <bold>A</bold> retrolateral view <bold>B</bold> dorsal view <bold>C</bold> dorso-retrolateral view <bold>D</bold> prolateral view. Scale bars: 5 mm.</p></caption><graphic xmlns:xlink="http://www.w3.org/1999/xlink" xlink:href="zookeys-1186-185_article-108991__-g005.jpg" position="float" orientation="portrait" xlink:type="simple" id="oo_951941.jpg"><uri content-type="original_file" xlink:type="simple">https://binary.pensoft.net/fig/951941</uri></graphic></fig><fig id="F6" position="float" orientation="portrait"><object-id xmlns:xlink="http://www.w3.org/1999/xlink" content-type="doi" xlink:type="simple">10.3897/zookeys.1186.108991.figure6</object-id><object-id xmlns:xlink="http://www.w3.org/1999/xlink" content-type="arpha" xlink:type="simple">EB7A1A1A-23D9-5A88-ADF8-58E236B1A4A9</object-id><label>Figure 6.</label><caption><p><italic><tp:taxon-name><tp:taxon-name-part taxon-name-part-type="genus" reg="Psalmopoeus">Psalmopoeus</tp:taxon-name-part><tp:taxon-name-part taxon-name-part-type="species" reg="satanas">satanas</tp:taxon-name-part></tp:taxon-name></italic> sp. nov. male holotype (ZSFQ-i12150), live habitus <bold>A</bold> dorsolateral view <bold>B</bold> dorsal view. Scale bars: 10 mm.</p></caption><graphic xmlns:xlink="http://www.w3.org/1999/xlink" xlink:href="zookeys-1186-185_article-108991__-g006.jpg" position="float" orientation="portrait" xlink:type="simple" id="oo_951942.jpg"><uri content-type="original_file" xlink:type="simple">https://binary.pensoft.net/fig/951942</uri></graphic></fig><table-wrap id="T2" position="float" orientation="portrait"><label>Table 2.</label><caption><p><italic><tp:taxon-name><tp:taxon-name-part taxon-name-part-type="genus" reg="Psalmopoeus">Psalmopoeus</tp:taxon-name-part><tp:taxon-name-part taxon-name-part-type="species" reg="satanas">satanas</tp:taxon-name-part></tp:taxon-name></italic> sp. nov. male holotype (ZSFQ-i12150), podomere measurements.</p></caption><table id="TID0ECHBG" rules="all"><tbody><tr><th rowspan="1" colspan="1"/><th rowspan="1" colspan="1">Femur</th><th rowspan="1" colspan="1">Patella</th><th rowspan="1" colspan="1">Tibia</th><th rowspan="1" colspan="1">Metatarsus</th><th rowspan="1" colspan="1">Tarsus</th><th rowspan="1" colspan="1">Total</th></tr><tr><td rowspan="1" colspan="1">
                    <bold>I</bold>
                  </td><td rowspan="1" colspan="1">16.14</td><td rowspan="1" colspan="1">6.91</td><td rowspan="1" colspan="1">14.11</td><td rowspan="1" colspan="1">13.34</td><td rowspan="1" colspan="1">6.66</td><td rowspan="1" colspan="1">56.69</td></tr><tr><td rowspan="1" colspan="1">
                    <bold>II</bold>
                  </td><td rowspan="1" colspan="1">14.89</td><td rowspan="1" colspan="1">6.20</td><td rowspan="1" colspan="1">13.02</td><td rowspan="1" colspan="1">12.34</td><td rowspan="1" colspan="1">5.87</td><td rowspan="1" colspan="1">52.42</td></tr><tr><td rowspan="1" colspan="1">
                    <bold>III</bold>
                  </td><td rowspan="1" colspan="1">12.58</td><td rowspan="1" colspan="1">5.16</td><td rowspan="1" colspan="1">10.01</td><td rowspan="1" colspan="1">11.69</td><td rowspan="1" colspan="1">6.02</td><td rowspan="1" colspan="1">44.97</td></tr><tr><td rowspan="1" colspan="1">
                    <bold>IV</bold>
                  </td><td rowspan="1" colspan="1">15.18</td><td rowspan="1" colspan="1">5.53</td><td rowspan="1" colspan="1">13.12</td><td rowspan="1" colspan="1">14.87</td><td rowspan="1" colspan="1">6.44</td><td rowspan="1" colspan="1">55.16</td></tr><tr><td rowspan="1" colspan="1">
                    <bold>Palp</bold>
                  </td><td rowspan="1" colspan="1">9.20</td><td rowspan="1" colspan="1">4.55</td><td rowspan="1" colspan="1">8.51</td><td rowspan="1" colspan="1">–</td><td rowspan="1" colspan="1">2.81</td><td rowspan="1" colspan="1">25.21</td></tr></tbody></table></table-wrap><p><bold>Female paratype</bold> (QCAZ-i274324): Total length including chelicerae: 46.26. Carapace: length 16.45, width 15.27. Caput: slightly raised. Ocular tubercle: slightly raised, length 1.34, width 3.01. Eyes: <abbrev xmlns:xlink="http://www.w3.org/1999/xlink" xlink:title="anterior median eyes" id="ABBRID0EEIAG" xlink:type="simple">AME</abbrev> &gt; <abbrev xmlns:xlink="http://www.w3.org/1999/xlink" xlink:title="anterior lateral eyes" id="ABBRID0EIIAG" xlink:type="simple">ALE</abbrev>, <abbrev xmlns:xlink="http://www.w3.org/1999/xlink" xlink:title="anterior median eyes" id="ABBRID0EMIAG" xlink:type="simple">AME</abbrev> &gt; <abbrev xmlns:xlink="http://www.w3.org/1999/xlink" xlink:title="posterior lateral eyes" id="ABBRID0EQIAG" xlink:type="simple">PLE</abbrev>, <abbrev xmlns:xlink="http://www.w3.org/1999/xlink" xlink:title="posterior lateral eyes" id="ABBRID0EUIAG" xlink:type="simple">PLE</abbrev> &gt; <abbrev xmlns:xlink="http://www.w3.org/1999/xlink" xlink:title="posterior median eyes" id="ABBRID0EYIAG" xlink:type="simple">PME</abbrev>, anterior eye row straight, posterior row slightly recurved. Clypeus: wide; clypeal fringe long. Fovea: straight. Chelicera: length 7.18, width 3.88. Abdomen: length 22.63, width 14.09. Maxilla with 170–183 cuspules covering approximately 50% of the proximal edge. Labium: length 2.46, width 2.68, with 157 cuspules most separated by 1.0–2.0× the width of a cuspule. Labio-sternal mounds joined along the entire base of the labium. Sternum: length 9.32, width 7.86, with two pairs of elongated sigilla. Tarsi I–IV fully scopulate, tarsi IV divided by wide strip of longer and thicker setae, Metatarsus IV divided by wide strip of longer and wider setae up to the half of the segment. Metatarsal scopulae: I 100%; II 100%; III 75%; IV 25%. For lengths of legs and palpal segments see Table <xref ref-type="table" rid="T3">3</xref>; legs 4, 1, 2, 3. Spination: Leg II: tibia v 0-0-0 (1ap). Leg III: metatarsus v 0-0-0 (2ap). Leg IV: metatarsus v 0-0-0 (2ap). Palp: tibia v 0-0-0 (1ap). Posterior lateral spinnerets with three segments, basal 3.24, median 2.03, digitiform apical 2.37. Lateral median spinnerets with one segment. Stridulation organ with 15 primary lyra on left maxilla (two of them considerably thinner, widely separated, and proximal to basal section of maxilla), 13 on right (two of them considerably thinner, widely separated, and proximal to basal section of maxilla) (Fig. <xref ref-type="fig" rid="F7">7B</xref>); other primary lyra wider from base to apex. Spermatheca (Fig. <xref ref-type="fig" rid="F8">8</xref>) with two elongate asymmetrical receptacles overlapping each other, usually straight and distal apex curved towards the centre and more sclerotised; apex constricted with narrow apical lobe pointing upwards. Three dorsal longitudinal folds and ventral longitudinal folds absent on left receptacle, three dorsal longitudinal folds and ventral longitudinal folds absent on right receptacle. Left receptacle with a single well-defined lobe on apical-inner disposed on the most inner longitudinal fold. Right receptacle with two ill-defined lateral lobes on apical-inner, each lobe disposed on the most inner longitudinal fold. Colouration: after 30 years in preservative, with a dark brown colouration and pale brown setae (Fig. <xref ref-type="fig" rid="F9">9</xref>).</p><fig id="F7" position="float" orientation="portrait"><object-id xmlns:xlink="http://www.w3.org/1999/xlink" content-type="doi" xlink:type="simple">10.3897/zookeys.1186.108991.figure7</object-id><object-id xmlns:xlink="http://www.w3.org/1999/xlink" content-type="arpha" xlink:type="simple">F93B9B40-54F5-5F16-A09A-482FC06B491A</object-id><label>Figure 7.</label><caption><p><italic><tp:taxon-name><tp:taxon-name-part taxon-name-part-type="genus" reg="Psalmopoeus">Psalmopoeus</tp:taxon-name-part><tp:taxon-name-part taxon-name-part-type="species" reg="satanas">satanas</tp:taxon-name-part></tp:taxon-name></italic> sp. nov. Maxillae showing maxillary lyra <bold>A</bold> male holotype (ZSFQ-i12150) (right hand side) <bold>B</bold> female paratype (QCAZ-i274324) (left side). Scale bars: 0.4 mm (<bold>A</bold>), 0.2 mm (<bold>B</bold>).</p></caption><graphic xmlns:xlink="http://www.w3.org/1999/xlink" xlink:href="zookeys-1186-185_article-108991__-g007.jpg" position="float" orientation="portrait" xlink:type="simple" id="oo_951943.jpg"><uri content-type="original_file" xlink:type="simple">https://binary.pensoft.net/fig/951943</uri></graphic></fig><fig id="F8" position="float" orientation="portrait"><object-id xmlns:xlink="http://www.w3.org/1999/xlink" content-type="doi" xlink:type="simple">10.3897/zookeys.1186.108991.figure8</object-id><object-id xmlns:xlink="http://www.w3.org/1999/xlink" content-type="arpha" xlink:type="simple">601D29B3-08F8-55FA-9B7B-D82D49EE2621</object-id><label>Figure 8.</label><caption><p><italic><tp:taxon-name><tp:taxon-name-part taxon-name-part-type="genus" reg="Psalmopoeus">Psalmopoeus</tp:taxon-name-part><tp:taxon-name-part taxon-name-part-type="species" reg="satanas">satanas</tp:taxon-name-part></tp:taxon-name></italic> sp. nov. female paratype (QCAZ-i274324), spermatheca <bold>A</bold> dorsal view <bold>B</bold> ventral view. Abbreviations: <abbrev xmlns:xlink="http://www.w3.org/1999/xlink" xlink:title="ill-defined lobe" id="ABBRID0EDLAG" xlink:type="simple">iLB</abbrev>, ill-defined lobe; <abbrev xmlns:xlink="http://www.w3.org/1999/xlink" xlink:title="well-defined lobe" id="ABBRID0EHLAG" xlink:type="simple">wLB</abbrev>, well-defined lobe. Scale bars: 2 mm.</p></caption><graphic xmlns:xlink="http://www.w3.org/1999/xlink" xlink:href="zookeys-1186-185_article-108991__-g008.jpg" position="float" orientation="portrait" xlink:type="simple" id="oo_951944.jpg"><uri content-type="original_file" xlink:type="simple">https://binary.pensoft.net/fig/951944</uri></graphic></fig><fig id="F9" position="float" orientation="portrait"><object-id xmlns:xlink="http://www.w3.org/1999/xlink" content-type="doi" xlink:type="simple">10.3897/zookeys.1186.108991.figure9</object-id><object-id xmlns:xlink="http://www.w3.org/1999/xlink" content-type="arpha" xlink:type="simple">6BEB542B-4951-55A8-B8AF-0AB630609B79</object-id><label>Figure 9.</label><caption><p><italic><tp:taxon-name><tp:taxon-name-part taxon-name-part-type="genus" reg="Psalmopoeus">Psalmopoeus</tp:taxon-name-part><tp:taxon-name-part taxon-name-part-type="species" reg="satanas">satanas</tp:taxon-name-part></tp:taxon-name></italic> sp. nov. female paratype, habitus and previous examinator labels. Scale bar: 15 mm.</p></caption><graphic xmlns:xlink="http://www.w3.org/1999/xlink" xlink:href="zookeys-1186-185_article-108991__-g009.jpg" position="float" orientation="portrait" xlink:type="simple" id="oo_951945.jpg"><uri content-type="original_file" xlink:type="simple">https://binary.pensoft.net/fig/951945</uri></graphic></fig><table-wrap id="T3" position="float" orientation="portrait"><label>Table 3.</label><caption><p><italic><tp:taxon-name><tp:taxon-name-part taxon-name-part-type="genus" reg="Psalmopoeus">Psalmopoeus</tp:taxon-name-part><tp:taxon-name-part taxon-name-part-type="species" reg="satanas">satanas</tp:taxon-name-part></tp:taxon-name></italic> sp. nov. female paratype (QCAZ-i274324), podomere measurements.</p></caption><table id="TID0E3QBG" rules="all"><tbody><tr><th rowspan="1" colspan="1"/><th rowspan="1" colspan="1">Femur</th><th rowspan="1" colspan="1">Patella</th><th rowspan="1" colspan="1">Tibia</th><th rowspan="1" colspan="1">Metatarsus</th><th rowspan="1" colspan="1">Tarsus</th><th rowspan="1" colspan="1">Total</th></tr><tr><td rowspan="1" colspan="1">
                    <bold>I</bold>
                  </td><td rowspan="1" colspan="1">13.68</td><td rowspan="1" colspan="1">10.01</td><td rowspan="1" colspan="1">10.22</td><td rowspan="1" colspan="1">8.05</td><td rowspan="1" colspan="1">6.73</td><td rowspan="1" colspan="1">48.69</td></tr><tr><td rowspan="1" colspan="1">
                    <bold>II</bold>
                  </td><td rowspan="1" colspan="1">10.49</td><td rowspan="1" colspan="1">8.00</td><td rowspan="1" colspan="1">10.53</td><td rowspan="1" colspan="1">9.03</td><td rowspan="1" colspan="1">5.06</td><td rowspan="1" colspan="1">43.11</td></tr><tr><td rowspan="1" colspan="1">
                    <bold>III</bold>
                  </td><td rowspan="1" colspan="1">7.72</td><td rowspan="1" colspan="1">6.26</td><td rowspan="1" colspan="1">8.14</td><td rowspan="1" colspan="1">7.22</td><td rowspan="1" colspan="1">6.28</td><td rowspan="1" colspan="1">35.62</td></tr><tr><td rowspan="1" colspan="1">
                    <bold>IV</bold>
                  </td><td rowspan="1" colspan="1">13.77</td><td rowspan="1" colspan="1">6.14</td><td rowspan="1" colspan="1">12.9</td><td rowspan="1" colspan="1">9.36</td><td rowspan="1" colspan="1">5.62</td><td rowspan="1" colspan="1">47.79</td></tr><tr><td rowspan="1" colspan="1">
                    <bold>Palp</bold>
                  </td><td rowspan="1" colspan="1">8.68</td><td rowspan="1" colspan="1">6.31</td><td rowspan="1" colspan="1">5.86</td><td rowspan="1" colspan="1">–</td><td rowspan="1" colspan="1">7.12</td><td rowspan="1" colspan="1">27.97</td></tr></tbody></table></table-wrap></tp:treatment-sec><tp:treatment-sec sec-type="variation" id="SECID0ETRAG"><title>Variation.</title><p>(QCAZ-i274323) Stridulation organ with 9 primary lyra on left maxilla (two of them considerably thinner, widely separated, and proximal to basal section of maxilla), 11 on right (one of them considerably thinner, widely separated, and proximal to basal section of maxilla).</p></tp:treatment-sec><tp:treatment-sec sec-type="etymology" id="SECID0EYRAG"><title>Etymology.</title><p>The specific epithet is a noun in apposition honouring the nickname of the holotype male <italic><tp:taxon-name><tp:taxon-name-part taxon-name-part-type="genus" reg="Satanas">Satanas</tp:taxon-name-part></tp:taxon-name></italic>. The members of the <tp:taxon-name><tp:taxon-name-part taxon-name-part-type="suborder">Mygalomorphae</tp:taxon-name-part></tp:taxon-name> Research Group in the Laboratory of Terrestrial Zoology at Universidad San Francisco de Quito grew very fond of this individual during its care, in spite of the individual’s bad temperament and sporadic attacks (reason for the nickname).</p></tp:treatment-sec><tp:treatment-sec sec-type="distribution" id="SECID0EKSAG"><title>Distribution.</title><p><italic><tp:taxon-name><tp:taxon-name-part taxon-name-part-type="genus" reg="Psalmopoeus">Psalmopoeus</tp:taxon-name-part><tp:taxon-name-part taxon-name-part-type="species" reg="satanas">satanas</tp:taxon-name-part></tp:taxon-name></italic> sp. nov. is known from the localities La Magdalena and Reserva Otongachi in the Province of Santo Domingo de los Tsáchilas and Los Bancos in the province of Pichincha. The new species is distributed across an altitudinal range of 866–937 m, in the north of the Cordillera Occidental of the Andes of Ecuador (Figs <xref ref-type="fig" rid="F11">11</xref>, <xref ref-type="fig" rid="F12">12</xref>).</p><fig id="F10" position="float" orientation="portrait"><object-id xmlns:xlink="http://www.w3.org/1999/xlink" content-type="doi" xlink:type="simple">10.3897/zookeys.1186.108991.figure10</object-id><object-id xmlns:xlink="http://www.w3.org/1999/xlink" content-type="arpha" xlink:type="simple">9CD49934-2F29-5F8E-98A9-6AAF5AF7211C</object-id><label>Figure 10.</label><caption><p><italic><tp:taxon-name><tp:taxon-name-part taxon-name-part-type="genus" reg="Psalmopoeus">Psalmopoeus</tp:taxon-name-part><tp:taxon-name-part taxon-name-part-type="species" reg="ecclesiasticus">ecclesiasticus</tp:taxon-name-part></tp:taxon-name></italic> non-type female (QCAZ-i274322), spermatheca <bold>A</bold> dorsal view <bold>B</bold> ventral view. Scale bars: 2 mm.</p></caption><graphic xmlns:xlink="http://www.w3.org/1999/xlink" xlink:href="zookeys-1186-185_article-108991__-g010.jpg" position="float" orientation="portrait" xlink:type="simple" id="oo_951946.jpg"><uri content-type="original_file" xlink:type="simple">https://binary.pensoft.net/fig/951946</uri></graphic></fig><fig id="F11" position="float" orientation="portrait"><object-id xmlns:xlink="http://www.w3.org/1999/xlink" content-type="doi" xlink:type="simple">10.3897/zookeys.1186.108991.figure11</object-id><object-id xmlns:xlink="http://www.w3.org/1999/xlink" content-type="arpha" xlink:type="simple">EC3F3304-3037-596C-8C52-3D28E4BFD540</object-id><label>Figure 11.</label><caption><p>Distribution of the genus <italic><tp:taxon-name><tp:taxon-name-part taxon-name-part-type="genus" reg="Psalmopoeus">Psalmopoeus</tp:taxon-name-part></tp:taxon-name></italic> Pocock, 1895 in Ecuador, including biogeographical regions of Ecuador. White star = Reserva Otongachi, type locality of <italic><tp:taxon-name><tp:taxon-name-part taxon-name-part-type="genus" reg="Psalmopoeus">P.</tp:taxon-name-part><tp:taxon-name-part taxon-name-part-type="species" reg="satanas">satanas</tp:taxon-name-part></tp:taxon-name></italic> sp. nov.; White triangle = Localities of <italic><tp:taxon-name><tp:taxon-name-part taxon-name-part-type="genus" reg="Psalmopoeus">P.</tp:taxon-name-part><tp:taxon-name-part taxon-name-part-type="species" reg="satanas">satanas</tp:taxon-name-part></tp:taxon-name></italic> sp. nov. paratypes; Black star = Hacienda La Mariela, type locality of <italic><tp:taxon-name><tp:taxon-name-part taxon-name-part-type="genus" reg="Psalmopoeus">P.</tp:taxon-name-part><tp:taxon-name-part taxon-name-part-type="species" reg="chronoarachne">chronoarachne</tp:taxon-name-part></tp:taxon-name></italic>; Yellow star = Rio Sapayo, type locality of <italic><tp:taxon-name><tp:taxon-name-part taxon-name-part-type="genus" reg="Psalmopoeus">P.</tp:taxon-name-part><tp:taxon-name-part taxon-name-part-type="species" reg="ecclesiasticus">ecclesiasticus</tp:taxon-name-part></tp:taxon-name></italic>; Yellow circle = Carondelet, historical record of <italic><tp:taxon-name><tp:taxon-name-part taxon-name-part-type="genus" reg="Psalmopoeus">P.</tp:taxon-name-part><tp:taxon-name-part taxon-name-part-type="species" reg="ecclesiasticus">ecclesiasticus</tp:taxon-name-part></tp:taxon-name></italic>; Yellow squares = Additional records of <italic><tp:taxon-name><tp:taxon-name-part taxon-name-part-type="genus" reg="Psalmopoeus">P.</tp:taxon-name-part><tp:taxon-name-part taxon-name-part-type="species" reg="ecclesiasticus">ecclesiasticus</tp:taxon-name-part></tp:taxon-name></italic>.</p></caption><graphic xmlns:xlink="http://www.w3.org/1999/xlink" xlink:href="zookeys-1186-185_article-108991__-g011.jpg" position="float" orientation="portrait" xlink:type="simple" id="oo_951947.jpg"><uri content-type="original_file" xlink:type="simple">https://binary.pensoft.net/fig/951947</uri></graphic></fig><fig id="F12" position="float" orientation="portrait"><object-id xmlns:xlink="http://www.w3.org/1999/xlink" content-type="doi" xlink:type="simple">10.3897/zookeys.1186.108991.figure12</object-id><object-id xmlns:xlink="http://www.w3.org/1999/xlink" content-type="arpha" xlink:type="simple">6AE6CC1D-D6A1-5DD4-87E9-E443D90A7B13</object-id><label>Figure 12.</label><caption><p>Distribution of the genus <italic><tp:taxon-name><tp:taxon-name-part taxon-name-part-type="genus" reg="Psalmopoeus">Psalmopoeus</tp:taxon-name-part></tp:taxon-name></italic> Pocock, 1895 in Ecuador, including mining concessions and cropland use. White star = Reserva Otongachi, type locality of <italic><tp:taxon-name><tp:taxon-name-part taxon-name-part-type="genus" reg="Psalmopoeus">P.</tp:taxon-name-part><tp:taxon-name-part taxon-name-part-type="species" reg="satanas">satanas</tp:taxon-name-part></tp:taxon-name></italic> sp. nov.; White triangle = localities of <italic><tp:taxon-name><tp:taxon-name-part taxon-name-part-type="genus" reg="Psalmopoeus">P.</tp:taxon-name-part><tp:taxon-name-part taxon-name-part-type="species" reg="satanas">satanas</tp:taxon-name-part></tp:taxon-name></italic> sp. nov. paratypes; black star = Hacienda La Mariela, type locality of <italic><tp:taxon-name><tp:taxon-name-part taxon-name-part-type="genus" reg="Psalmopoeus">P.</tp:taxon-name-part><tp:taxon-name-part taxon-name-part-type="species" reg="chronoarachne">chronoarachne</tp:taxon-name-part></tp:taxon-name></italic>; yellow star = Rio Sapayo, type locality of <italic><tp:taxon-name><tp:taxon-name-part taxon-name-part-type="genus" reg="Psalmopoeus">P.</tp:taxon-name-part><tp:taxon-name-part taxon-name-part-type="species" reg="ecclesiasticus">ecclesiasticus</tp:taxon-name-part></tp:taxon-name></italic>; yellow circle = Carondelet, historical record of <italic><tp:taxon-name><tp:taxon-name-part taxon-name-part-type="genus" reg="Psalmopoeus">P.</tp:taxon-name-part><tp:taxon-name-part taxon-name-part-type="species" reg="ecclesiasticus">ecclesiasticus</tp:taxon-name-part></tp:taxon-name></italic>; yellow squares = additional records of <italic><tp:taxon-name><tp:taxon-name-part taxon-name-part-type="genus" reg="Psalmopoeus">P.</tp:taxon-name-part><tp:taxon-name-part taxon-name-part-type="species" reg="ecclesiasticus">ecclesiasticus</tp:taxon-name-part></tp:taxon-name></italic>.</p></caption><graphic xmlns:xlink="http://www.w3.org/1999/xlink" xlink:href="zookeys-1186-185_article-108991__-g012.jpg" position="float" orientation="portrait" xlink:type="simple" id="oo_951948.jpg"><uri content-type="original_file" xlink:type="simple">https://binary.pensoft.net/fig/951948</uri></graphic></fig></tp:treatment-sec><tp:treatment-sec sec-type="ecology" id="SECID0ELZAG"><title>Ecology.</title><p><italic><tp:taxon-name><tp:taxon-name-part taxon-name-part-type="genus" reg="Psalmopoeus">Psalmopoeus</tp:taxon-name-part><tp:taxon-name-part taxon-name-part-type="species" reg="satanas">satanas</tp:taxon-name-part></tp:taxon-name></italic> sp. nov. is found in low montane and montane evergreen forest of the Cordillera Occidental of the Andes, in the Western Ecuador biogeographic province. The male holotype was found within a bamboo fence and exhibited defensive behaviour when observed. This behaviour then transformed into fleeing, where the spider made quick sporadic movements, nearly too fast to see.</p></tp:treatment-sec><tp:treatment-sec sec-type="remarks" id="SECID0E3ZAG"><title>Remarks.</title><p>Previously the female paratypes were examined by Carlos Perafán during his doctoral thesis about historical and actual distribution of <tp:taxon-name><tp:taxon-name-part taxon-name-part-type="suborder">Mygalomorphae</tp:taxon-name-part></tp:taxon-name> from the northern Andes (<xref ref-type="bibr" rid="B26">Perafán 2017</xref>). During his revision he identified the female paratype (QCAZ-i274324) as <tp:taxon-name><tp:taxon-name-part taxon-name-part-type="genus" reg="Psalmopoeus">Psalmopoeus</tp:taxon-name-part><tp:taxon-name-part taxon-name-part-type="uncertainty-rank">cf.</tp:taxon-name-part><tp:taxon-name-part taxon-name-part-type="species" reg="ecclesiasticus">ecclesiasticus</tp:taxon-name-part></tp:taxon-name> and the other female paratype (QCAZ-i274323) as <italic><tp:taxon-name><tp:taxon-name-part taxon-name-part-type="genus" reg="Psalmopoeus">Psalmopoeus</tp:taxon-name-part></tp:taxon-name></italic> sp., each one with a respective handwritten label (Fig. <xref ref-type="fig" rid="F9">9</xref>). Prior to this, Yeimy Cifuentes examined the same specimens for her taxonomic revision and cladistic of the subfamily <tp:taxon-name><tp:taxon-name-part taxon-name-part-type="subfamily">Psalmopoeinae</tp:taxon-name-part></tp:taxon-name> and concluded that both were <italic><tp:taxon-name><tp:taxon-name-part taxon-name-part-type="genus" reg="Psalmopoeus">Psalmopoeus</tp:taxon-name-part><tp:taxon-name-part taxon-name-part-type="species" reg="ecclesiasticus">ecclesiasticus</tp:taxon-name-part></tp:taxon-name></italic>, also including a new handwritten label stating the identification of each specimen and reporting each locality for the distribution of the previously mentioned species (<xref ref-type="bibr" rid="B4">Cifuentes and Bertani 2022</xref>).</p><p>During the recent revision of these specimens by the first author, it was observed that the spermathecae of both specimens and also a third, also examined by Carlos Perafán and Yeimy Cifuentes which certainly is <italic><tp:taxon-name><tp:taxon-name-part taxon-name-part-type="genus" reg="Psalmopoeus">Psalmopoeus</tp:taxon-name-part><tp:taxon-name-part taxon-name-part-type="species" reg="ecclesiasticus">ecclesiasticus</tp:taxon-name-part></tp:taxon-name></italic> (Fig. <xref ref-type="fig" rid="F10">10</xref>) and was collected near the type locality, were not completely cleaned and that only the left receptacle of the female paratype (QCAZ-i274323) of <italic><tp:taxon-name><tp:taxon-name-part taxon-name-part-type="genus" reg="Psalmopoeus">Psalmopoeus</tp:taxon-name-part><tp:taxon-name-part taxon-name-part-type="species" reg="satanas">satanas</tp:taxon-name-part></tp:taxon-name></italic> sp. nov. was properly cleaned, making it impossible to observe the complete morphology of apical lobe and number of lobes. This led to both Peráfan and Cifuentes making erroneous identifications; although Carlos opted for a more conservative approach. Additionally, the right receptacle of the female paratype (QCAZ-i274323) of <italic><tp:taxon-name><tp:taxon-name-part taxon-name-part-type="genus" reg="Psalmopoeus">Psalmopoeus</tp:taxon-name-part><tp:taxon-name-part taxon-name-part-type="species" reg="satanas">satanas</tp:taxon-name-part></tp:taxon-name></italic> sp. nov. was broken by someone who previously examined the specimen.</p><p>Morphology of tibial apophyses has been used for cladistics analysis in <tp:taxon-name><tp:taxon-name-part taxon-name-part-type="subfamily">Psalmopoeinae</tp:taxon-name-part></tp:taxon-name> and in some cases for species diagnoses (e.g., <italic><tp:taxon-name><tp:taxon-name-part taxon-name-part-type="genus" reg="Psalmopoeus">P.</tp:taxon-name-part><tp:taxon-name-part taxon-name-part-type="species" reg="langenbucheri">langenbucheri</tp:taxon-name-part></tp:taxon-name></italic>; <xref ref-type="bibr" rid="B4">Cifuentes and Bertani 2022</xref>) using some characters related to spines combination, branches development, origin of each branch, and morphology of central protuberance behind the two branches (<xref ref-type="bibr" rid="B16">Hüsser 2018</xref>; <xref ref-type="bibr" rid="B4">Cifuentes and Bertani 2022</xref>). Nevertheless, intra-specific variation has not yet been fully explored and some characters may or may not be reliable for proposing synapomorphies for previously known species or new ones; we tentatively use the distal thickening of retrolateral branch as secondary character to differentiate <italic><tp:taxon-name><tp:taxon-name-part taxon-name-part-type="genus" reg="Psalmopoeus">P.</tp:taxon-name-part><tp:taxon-name-part taxon-name-part-type="species" reg="satanas">satanas</tp:taxon-name-part></tp:taxon-name></italic> sp. nov. from <italic><tp:taxon-name><tp:taxon-name-part taxon-name-part-type="genus" reg="Psalmopoeus">P.</tp:taxon-name-part><tp:taxon-name-part taxon-name-part-type="species" reg="cambridgei">cambridgei</tp:taxon-name-part></tp:taxon-name></italic>, <italic><tp:taxon-name><tp:taxon-name-part taxon-name-part-type="genus" reg="Psalmopoeus">P.</tp:taxon-name-part><tp:taxon-name-part taxon-name-part-type="species" reg="reduncus">reduncus</tp:taxon-name-part></tp:taxon-name></italic>, <italic><tp:taxon-name><tp:taxon-name-part taxon-name-part-type="genus" reg="Psalmopoeus">P.</tp:taxon-name-part><tp:taxon-name-part taxon-name-part-type="species" reg="pulcher">pulcher</tp:taxon-name-part></tp:taxon-name></italic>, <italic><tp:taxon-name><tp:taxon-name-part taxon-name-part-type="genus" reg="Psalmopoeus">P.</tp:taxon-name-part><tp:taxon-name-part taxon-name-part-type="species" reg="irminia">irminia</tp:taxon-name-part></tp:taxon-name></italic>, <italic><tp:taxon-name><tp:taxon-name-part taxon-name-part-type="genus" reg="Psalmopoeus">P.</tp:taxon-name-part><tp:taxon-name-part taxon-name-part-type="species" reg="victori">victori</tp:taxon-name-part></tp:taxon-name></italic>. <xref ref-type="bibr" rid="B4">Cifuentes and Bertani (2022)</xref> used the shape of the central protuberance as diagnostic character for <italic><tp:taxon-name><tp:taxon-name-part taxon-name-part-type="genus" reg="Psalmopoeus">P.</tp:taxon-name-part><tp:taxon-name-part taxon-name-part-type="species" reg="langenbucheri">langenbucheri</tp:taxon-name-part></tp:taxon-name></italic>. However, it should be noted that significant variation of width and length of this structure have been observed between left and right tibial apophysis in the male holotype (ZSFQ-i12150). For this reason, we encourage future researchers to evaluate intra- and inter-specific variation in order to confirm the validity of these tibial apophysis characters in species diagnosis and to evaluate morphometric aspects of other structures (e.g., leg segment ratios and spermathecae measurements; <xref ref-type="bibr" rid="B15">Hamilton et al. 2016</xref>; <xref ref-type="bibr" rid="B14">Gabriel and Sherwood 2020</xref>).</p></tp:treatment-sec><tp:treatment-sec><!--Section generated to contain objects referenced in tp:taxon-treatment.--><fig id="F1" position="float" orientation="portrait"><object-id xmlns:xlink="http://www.w3.org/1999/xlink" content-type="doi" xlink:type="simple">10.3897/zookeys.1186.108991.figure1</object-id><object-id xmlns:xlink="http://www.w3.org/1999/xlink" content-type="arpha" xlink:type="simple">06AE8958-DCEA-5C5B-9A11-59EDF8F03AAA</object-id><label>Figure 1.</label><caption><p><italic><tp:taxon-name><tp:taxon-name-part taxon-name-part-type="genus" reg="Psalmopoeus">Psalmopoeus</tp:taxon-name-part><tp:taxon-name-part taxon-name-part-type="species" reg="chronoarachne">chronoarachne</tp:taxon-name-part></tp:taxon-name></italic> sp. nov. female holotype (ZSFQ-i11704), spermatheca <bold>A</bold> dorsal view <bold>B</bold> ventral view <bold>C</bold> apical view. Abbreviation: <abbrev xmlns:xlink="http://www.w3.org/1999/xlink" xlink:title="ill-defined lobe" id="ABBRID0EXCAE" xlink:type="simple">iLB</abbrev>, ill-defined lobe. Scale bars: 0.2 mm.</p></caption><graphic xmlns:xlink="http://www.w3.org/1999/xlink" xlink:href="zookeys-1186-185_article-108991__-g001.jpg" position="float" orientation="portrait" xlink:type="simple" id="oo_951937.jpg"><uri content-type="original_file" xlink:type="simple">https://binary.pensoft.net/fig/951937</uri></graphic></fig></tp:treatment-sec><ref-list><ref id="B4"><mixed-citation xmlns:xlink="http://www.w3.org/1999/xlink" xlink:type="simple"><person-group><name name-style="western"><surname>Cifuentes</surname><given-names>Y</given-names></name><name name-style="western"><surname>Bertani</surname><given-names>R</given-names></name></person-group> (<year>2022</year>) <article-title>Taxonomic revision and cladistic analysis of the tarantula genera <italic><tp:taxon-name><tp:taxon-name-part taxon-name-part-type="genus">Tapinauchenius</tp:taxon-name-part></tp:taxon-name></italic> Ausserer, 1871, <italic><tp:taxon-name><tp:taxon-name-part taxon-name-part-type="genus">Psalmopoeus</tp:taxon-name-part></tp:taxon-name></italic> Pocock, 1985, and <italic><tp:taxon-name><tp:taxon-name-part taxon-name-part-type="genus">Amazonius</tp:taxon-name-part></tp:taxon-name></italic> n. gen. (<tp:taxon-name><tp:taxon-name-part taxon-name-part-type="family">Theraphosidae</tp:taxon-name-part></tp:taxon-name>, <tp:taxon-name><tp:taxon-name-part taxon-name-part-type="subfamily">Psalmopoeinae</tp:taxon-name-part></tp:taxon-name>).</article-title><source>Zootaxa</source><volume>5101</volume>(<issue>1</issue>): <fpage>1</fpage>–<lpage>123</lpage>. <ext-link xlink:href="10.11646/zootaxa.5101.1.1" ext-link-type="doi" xlink:type="simple">https://doi.org/10.11646/zootaxa.5101.1.1</ext-link></mixed-citation></ref><ref id="B14"><mixed-citation xmlns:xlink="http://www.w3.org/1999/xlink" xlink:type="simple"><person-group><name name-style="western"><surname>Gabriel</surname><given-names>R</given-names></name><name name-style="western"><surname>Sherwood</surname><given-names>D</given-names></name></person-group> (<year>2020</year>) <article-title>Revised taxonomic placement of some Mesoamerican <italic><tp:taxon-name><tp:taxon-name-part taxon-name-part-type="genus">Psalmopoeus</tp:taxon-name-part></tp:taxon-name></italic> Pocock, 1895, with description of three new species (<tp:taxon-name><tp:taxon-name-part taxon-name-part-type="order">Araneae</tp:taxon-name-part></tp:taxon-name>: <tp:taxon-name><tp:taxon-name-part taxon-name-part-type="family">Theraphosidae</tp:taxon-name-part></tp:taxon-name>).</article-title><source>Arachnology</source><volume>18</volume>(<issue>4</issue>): <fpage>387</fpage>–<lpage>398</lpage>. <ext-link xlink:href="10.13156/arac.2020.18.4.387" ext-link-type="doi" xlink:type="simple">https://doi.org/10.13156/arac.2020.18.4.387</ext-link></mixed-citation></ref><ref id="B13"><mixed-citation xmlns:xlink="http://www.w3.org/1999/xlink" xlink:type="simple"><person-group><name name-style="western"><surname>Gabriel</surname><given-names>R</given-names></name><name name-style="western"><surname>Sherwood</surname><given-names>D</given-names></name></person-group> (<year>2019</year>) <article-title>The revised taxonomic placement of the three species of <italic><tp:taxon-name><tp:taxon-name-part taxon-name-part-type="genus">Psalmopoeus</tp:taxon-name-part></tp:taxon-name></italic> Pocock, 1895 described by R. I. Pocock in 1903 (<tp:taxon-name><tp:taxon-name-part taxon-name-part-type="order">Araneae</tp:taxon-name-part></tp:taxon-name>: <tp:taxon-name><tp:taxon-name-part taxon-name-part-type="family">Theraphosidae</tp:taxon-name-part></tp:taxon-name>).</article-title><source>Arachnology</source><volume>18</volume>(<issue>1</issue>): <fpage>40</fpage>–<lpage>46</lpage>. <ext-link xlink:href="10.13156/arac.2018.18.1.40" ext-link-type="doi" xlink:type="simple">https://doi.org/10.13156/arac.2018.18.1.40</ext-link></mixed-citation></ref><ref id="B22"><mixed-citation xmlns:xlink="http://www.w3.org/1999/xlink" xlink:type="simple"><person-group><name name-style="western"><surname>Mendoza</surname><given-names>MJI</given-names></name></person-group> (<year>2014</year>) <article-title><italic><tp:taxon-name><tp:taxon-name-part taxon-name-part-type="genus">Psalmopoeus</tp:taxon-name-part><tp:taxon-name-part taxon-name-part-type="species">victori</tp:taxon-name-part></tp:taxon-name></italic>, the first arboreal theraphosid spider described for Mexico (<tp:taxon-name><tp:taxon-name-part taxon-name-part-type="order">Araneae</tp:taxon-name-part></tp:taxon-name>: <tp:taxon-name><tp:taxon-name-part taxon-name-part-type="family">Theraphosidae</tp:taxon-name-part></tp:taxon-name>: <tp:taxon-name><tp:taxon-name-part taxon-name-part-type="subfamily">Aviculariinae</tp:taxon-name-part></tp:taxon-name>).</article-title><source>Revista Mexicana de Biodiversidad</source><volume>85</volume>: <fpage>728</fpage>–<lpage>735</lpage>. <ext-link xlink:href="10.7550/rmb.44597" ext-link-type="doi" xlink:type="simple">https://doi.org/10.7550/rmb.44597</ext-link></mixed-citation></ref><ref id="B26"><mixed-citation xmlns:xlink="http://www.w3.org/1999/xlink" xlink:type="simple"><person-group><name name-style="western"><surname>Perafán</surname><given-names>C</given-names></name></person-group> (<year>2017</year>) Distribución actual e histórica del infraorden <tp:taxon-name><tp:taxon-name-part taxon-name-part-type="suborder">Mygalomorphae</tp:taxon-name-part></tp:taxon-name> (<tp:taxon-name><tp:taxon-name-part taxon-name-part-type="order">Araneae</tp:taxon-name-part></tp:taxon-name>) en los Andes del norte. PhD Thesis, Universidad de la República, Uruguay.</mixed-citation></ref><ref id="B16"><mixed-citation xmlns:xlink="http://www.w3.org/1999/xlink" xlink:type="simple"><person-group><name name-style="western"><surname>Hüsser</surname><given-names>M</given-names></name></person-group> (<year>2018</year>) <article-title>A first phylogenetic analysis reveals a new arboreal tarantula genus from South America with description of a new species and two new species of <italic><tp:taxon-name><tp:taxon-name-part taxon-name-part-type="genus">Tapinauchenius</tp:taxon-name-part></tp:taxon-name></italic> Ausserer, 1871 (<tp:taxon-name><tp:taxon-name-part taxon-name-part-type="order">Araneae</tp:taxon-name-part></tp:taxon-name>, <tp:taxon-name><tp:taxon-name-part taxon-name-part-type="suborder">Mygalomorphae</tp:taxon-name-part></tp:taxon-name>,<tp:taxon-name><tp:taxon-name-part taxon-name-part-type="family">Theraphosidae</tp:taxon-name-part></tp:taxon-name>).</article-title><source>ZooKeys</source><volume>784</volume>: <fpage>59</fpage>–<lpage>93</lpage>. <ext-link xlink:href="10.3897/zookeys.784.26521" ext-link-type="doi" xlink:type="simple">https://doi.org/10.3897/zookeys.784.26521</ext-link></mixed-citation></ref><ref id="B15"><mixed-citation xmlns:xlink="http://www.w3.org/1999/xlink" xlink:type="simple"><person-group><name name-style="western"><surname>Hamilton</surname><given-names>C</given-names></name><name name-style="western"><surname>Hendrixson</surname><given-names>BE</given-names></name><name name-style="western"><surname>Bond</surname><given-names>JE</given-names></name></person-group> (<year>2016</year>) <article-title>Taxonomic revision of the tarantula genus <italic><tp:taxon-name><tp:taxon-name-part taxon-name-part-type="genus">Aphonopelma</tp:taxon-name-part></tp:taxon-name></italic> Pocock, 1901 (<tp:taxon-name><tp:taxon-name-part taxon-name-part-type="order">Araneae</tp:taxon-name-part></tp:taxon-name>, <tp:taxon-name><tp:taxon-name-part taxon-name-part-type="suborder">Mygalomorphae</tp:taxon-name-part></tp:taxon-name>, <tp:taxon-name><tp:taxon-name-part taxon-name-part-type="family">Theraphosidae</tp:taxon-name-part></tp:taxon-name>) within the United States.</article-title><source>ZooKeys</source><volume>560</volume>: <fpage>1</fpage>–<lpage>340</lpage>. <ext-link xlink:href="10.3897/zookeys.560.6264" ext-link-type="doi" xlink:type="simple">https://doi.org/10.3897/zookeys.560.6264</ext-link></mixed-citation></ref></ref-list></tp:taxon-treatment>
