# Supplementary material for: ﻿On Psalmopoeus Pocock, 1895 (Araneae, Theraphosidae) species and tarantula conservation in Ecuador
Source: Zookeys. 2023 Dec 13;1186:185–205. doi: 10.3897/zookeys.1186.108991 (PMC10838173; doi:10.3897/zookeys.1186.108991)
Supplement: XML Treatment for Psalmopoeus ecclesiasticus [file zookeys.1186.108991-treatment3.xml]

<!DOCTYPE tp:taxon-treatment
  PUBLIC "-//TaxonX//DTD Taxonomic Treatment Publishing DTD v0 20100105//EN" "tax-treatment-NSO.dtd">
<tp:taxon-treatment xmlns:tp="http://www.plazi.org/taxpub"><tp:treatment-meta><kwd-group><label>Taxon classification</label><kwd>
              <named-content content-type="kingdom">Animalia</named-content>
            </kwd><kwd>
              <named-content content-type="order">Araneae</named-content>
            </kwd><kwd>
              <named-content content-type="family">Theraphosidae</named-content>
            </kwd></kwd-group><mixed-citation publication-type="journal"><person-group><name><surname>Peñaherrera-R.</surname><given-names>Pedro</given-names></name><name><surname>León-E.</surname><given-names>Roberto J.</given-names></name></person-group><article-title>﻿On <italic><tp:taxon-name><tp:taxon-name-part taxon-name-part-type="genus" reg="Psalmopoeus">Psalmopoeus</tp:taxon-name-part></tp:taxon-name></italic> Pocock, 1895 (<tp:taxon-name><tp:taxon-name-part taxon-name-part-type="order">Araneae</tp:taxon-name-part></tp:taxon-name>, <tp:taxon-name><tp:taxon-name-part taxon-name-part-type="family">Theraphosidae</tp:taxon-name-part></tp:taxon-name>) species and tarantula conservation in Ecuador</article-title><source>Zookeys</source><day>13</day><month>12</month><year>2023</year><volume>1186</volume><fpage>185</fpage><lpage>205</lpage><pub-id pub-id-type="doi">10.3897/zookeys.1186.108991</pub-id></mixed-citation></tp:treatment-meta><tp:nomenclature><label>﻿</label><tp:taxon-name>
            <object-id xmlns:xlink="http://www.w3.org/1999/xlink" content-type="arpha" xlink:type="simple">DFE779D5-1DCE-5256-ADD4-583FE4DD1B6E</object-id>
            <tp:taxon-name-part taxon-name-part-type="genus" reg="Psalmopoeus">Psalmopoeus</tp:taxon-name-part>
            <tp:taxon-name-part taxon-name-part-type="species" reg="ecclesiasticus">ecclesiasticus</tp:taxon-name-part>
          </tp:taxon-name><tp:taxon-authority>Pocock, 1903</tp:taxon-authority><xref ref-type="fig" rid="F10">Fig. 10</xref><tp:nomenclature-citation-list><tp:nomenclature-citation><tp:taxon-name>
                <tp:taxon-name-part taxon-name-part-type="genus" reg="Psalmopoeus">Psalmopoeus</tp:taxon-name-part>
                <tp:taxon-name-part taxon-name-part-type="species" reg="ecclesiasticus">ecclesiasticus</tp:taxon-name-part>
              </tp:taxon-name><comment>: Schmidt, Bullmer, and Thierer-Lutz (2006): 8, fig. 10.</comment></tp:nomenclature-citation><tp:nomenclature-citation><tp:taxon-name>
                <tp:taxon-name-part taxon-name-part-type="genus" reg="Psalmopoeus">Psalmopoeus</tp:taxon-name-part>
                <tp:taxon-name-part taxon-name-part-type="species" reg="ecclesiasticus">ecclesiasticus</tp:taxon-name-part>
              </tp:taxon-name><comment>: <xref ref-type="bibr" rid="B13">Gabriel and Sherwood (2019)</xref>: 41, figs 1–10.</comment></tp:nomenclature-citation><tp:nomenclature-citation><tp:taxon-name>
                <tp:taxon-name-part taxon-name-part-type="genus" reg="Psalmopoeus">Psalmopoeus</tp:taxon-name-part>
                <tp:taxon-name-part taxon-name-part-type="species" reg="ecclesiasticus">ecclesiasticus</tp:taxon-name-part>
              </tp:taxon-name><comment>: <xref ref-type="bibr" rid="B4">Cifuentes and Bertani (2022)</xref>: 77, figs 2, 217–235.</comment></tp:nomenclature-citation></tp:nomenclature-citation-list></tp:nomenclature><tp:treatment-sec sec-type="material" id="SECID0ENDBG"><title>Material examined.</title><p><bold><italic>Non-type material</italic></bold>: Republic of Ecuador • 1 ♀; Province of Esmeraldas, Canton San Lorenzo, Parish of Alto Tambo, Alto Tambo; <named-content xmlns:xlink="http://www.w3.org/1999/xlink" content-type="dwc:verbatimCoordinates" xlink:type="simple"><named-content content-type="geo-json" specific-use="{&#34;type&#34;:&#34;Point&#34;,&#34;coordinates&#34;:[-78.533300,0.900000]}" id="NCID0E2DBG" xlink:type="simple">0.9000,-78.5333</named-content></named-content>, 790 m a.s.l.; 07 December 2002; D. Salazar leg.; QCAZ-i274322 (Field code: MYGA 158).</p></tp:treatment-sec><tp:treatment-sec sec-type="Amended diagnosis" id="SECID0EAEBG"><title>Amended diagnosis.</title><p>Females of <italic><tp:taxon-name><tp:taxon-name-part taxon-name-part-type="genus" reg="Psalmopoeus">Psalmopoeus</tp:taxon-name-part><tp:taxon-name-part taxon-name-part-type="species" reg="ecclesiasticus">ecclesiasticus</tp:taxon-name-part></tp:taxon-name></italic> can be distinguished from <italic><tp:taxon-name><tp:taxon-name-part taxon-name-part-type="genus" reg="Psalmopoeus">Psalmopoeus</tp:taxon-name-part><tp:taxon-name-part taxon-name-part-type="species" reg="chronoarachne">chronoarachne</tp:taxon-name-part></tp:taxon-name></italic> sp. nov. by comparatively having more curved receptacles towards the centre, distal apex less curved, and overlapping, receptacles with apical digitiform lobe overlapping, one to four protruding well-defined lobes, and a single ill-defined lobe (Fig. <xref ref-type="fig" rid="F10">10</xref>) (comparatively less curved receptacles towards the centre and distant to each other, distal apex more curved and not overlapping, receptacles with only a single ill-defined lateral lobe on apical-inner and apical digitiform lobe absent in <italic><tp:taxon-name><tp:taxon-name-part taxon-name-part-type="genus" reg="Psalmopoeus">Psalmopoeus</tp:taxon-name-part><tp:taxon-name-part taxon-name-part-type="species" reg="chronoarachne">chronoarachne</tp:taxon-name-part></tp:taxon-name></italic> sp. nov.; Fig. <xref ref-type="fig" rid="F1">1</xref>); from <italic><tp:taxon-name><tp:taxon-name-part taxon-name-part-type="genus" reg="Psalmopoeus">Psalmopoeus</tp:taxon-name-part><tp:taxon-name-part taxon-name-part-type="species" reg="satanas">satanas</tp:taxon-name-part></tp:taxon-name></italic> sp. nov. by having curved receptacles towards the centre, distal apex more curved and overlapping, receptacles comparatively with more sclerotised, thin and shorter apical digitiform lobe pointing downwards, one to four protruding well-defined lobes and a single ill-defined lobe (straight receptacles, distal apex curved towards the centre and overlapping, comparatively less sclerotised wider and longer apical digitiform lobe pointing upwards and only two ill-defined lateral lobe and a single domed well-defined lateral lobe on apical-inner in <italic><tp:taxon-name><tp:taxon-name-part taxon-name-part-type="genus" reg="Psalmopoeus">Psalmopoeus</tp:taxon-name-part><tp:taxon-name-part taxon-name-part-type="species" reg="satanas">satanas</tp:taxon-name-part></tp:taxon-name></italic> sp. nov.; Fig. <xref ref-type="fig" rid="F8">8</xref>); from <italic><tp:taxon-name><tp:taxon-name-part taxon-name-part-type="genus" reg="Psalmopoeus">P.</tp:taxon-name-part><tp:taxon-name-part taxon-name-part-type="species" reg="cambridgei">cambridgei</tp:taxon-name-part></tp:taxon-name></italic>, <italic><tp:taxon-name><tp:taxon-name-part taxon-name-part-type="genus" reg="Psalmopoeus">P.</tp:taxon-name-part><tp:taxon-name-part taxon-name-part-type="species" reg="irminia">irminia</tp:taxon-name-part></tp:taxon-name></italic>, <italic><tp:taxon-name><tp:taxon-name-part taxon-name-part-type="genus" reg="Psalmopoeus">P.</tp:taxon-name-part><tp:taxon-name-part taxon-name-part-type="species" reg="pulcher">pulcher</tp:taxon-name-part></tp:taxon-name></italic>, <italic><tp:taxon-name><tp:taxon-name-part taxon-name-part-type="genus" reg="Psalmopoeus">P.</tp:taxon-name-part><tp:taxon-name-part taxon-name-part-type="species" reg="langenbucheri">langenbucheri</tp:taxon-name-part></tp:taxon-name></italic>, <italic><tp:taxon-name><tp:taxon-name-part taxon-name-part-type="genus" reg="Psalmopoeus">P.</tp:taxon-name-part><tp:taxon-name-part taxon-name-part-type="species" reg="reduncus">reduncus</tp:taxon-name-part></tp:taxon-name></italic>, and <italic><tp:taxon-name><tp:taxon-name-part taxon-name-part-type="genus" reg="Psalmopoeus">P.</tp:taxon-name-part><tp:taxon-name-part taxon-name-part-type="species" reg="victori">victori</tp:taxon-name-part></tp:taxon-name></italic> by having elongated curved receptacles towards the centre, distal apex curved and overlapping, thin and shorter apical digitiform lobe pointing downwards, one to four protruding well-defined lobes, and a single ill-defined lobe disposed on the central longitudinal fold (elongated and straight receptacles with distal apex straight, comparatively more sclerotised, narrow, and elongated apical digitiform lobe pointing upwards and not overlapping and two to three protruding and well-defined lobes at central longitudinal fold in <italic><tp:taxon-name><tp:taxon-name-part taxon-name-part-type="genus" reg="Psalmopoeus">P.</tp:taxon-name-part><tp:taxon-name-part taxon-name-part-type="species" reg="cambridgei">cambridgei</tp:taxon-name-part></tp:taxon-name></italic>; elongated and straight receptacles with distal apex straight, comparatively more sclerotised wider and shorter apical digitiform lobe pointing upwards but not overlapping and a single domed well-defined lobe at centre of each receptacle in <italic><tp:taxon-name><tp:taxon-name-part taxon-name-part-type="genus" reg="Psalmopoeus">P.</tp:taxon-name-part><tp:taxon-name-part taxon-name-part-type="species" reg="irminia">irminia</tp:taxon-name-part></tp:taxon-name></italic>, elongated and straight receptacles with distal apex straight, comparatively more sclerotised thin apical digitiform lobe pointing upwards but not overlapping and numerous lobes at centre or lateral which reduce in size from apex to centre in <italic><tp:taxon-name><tp:taxon-name-part taxon-name-part-type="genus" reg="Psalmopoeus">P.</tp:taxon-name-part><tp:taxon-name-part taxon-name-part-type="species" reg="pulcher">pulcher</tp:taxon-name-part></tp:taxon-name></italic>; elongated and triangular receptacles with distal apex straight, comparatively more shorter apical digitiform lobe pointing upwards, not overlapping but very close to each other and two to three well-defined lateral lobes in <italic><tp:taxon-name><tp:taxon-name-part taxon-name-part-type="genus" reg="Psalmopoeus">P.</tp:taxon-name-part><tp:taxon-name-part taxon-name-part-type="species" reg="langenbucheri">langenbucheri</tp:taxon-name-part></tp:taxon-name></italic>, short and triangular receptacles with distal apex straight, comparatively more sclerotised wider and shorter apical digitiform lobe pointing upwards but not overlapping and only a single ill-defined lateral lobe in <italic><tp:taxon-name><tp:taxon-name-part taxon-name-part-type="genus" reg="Psalmopoeus">P.</tp:taxon-name-part><tp:taxon-name-part taxon-name-part-type="species" reg="reduncus">reduncus</tp:taxon-name-part></tp:taxon-name></italic>; comparatively more elongated and straight receptacles with wider distal apex without receptacles in <italic><tp:taxon-name><tp:taxon-name-part taxon-name-part-type="genus" reg="Psalmopoeus">P.</tp:taxon-name-part><tp:taxon-name-part taxon-name-part-type="species" reg="victori">victori</tp:taxon-name-part></tp:taxon-name></italic>; see figures in <xref ref-type="bibr" rid="B22">Mendoza 2014</xref>: figs 27, 28; <xref ref-type="bibr" rid="B4">Cifuentes and Bertani 2022</xref>: 125, 170–175, 190–191, 215, 245, 268–271, 283, 300, 309)</p></tp:treatment-sec><tp:treatment-sec sec-type="remarks" id="SECID0EVKBG"><title>Remarks.</title><p>During a recent visit to the QCAZ collection a female of <italic><tp:taxon-name><tp:taxon-name-part taxon-name-part-type="genus" reg="Psalmopoeus">P.</tp:taxon-name-part><tp:taxon-name-part taxon-name-part-type="species" reg="ecclesiasticus">ecclesiasticus</tp:taxon-name-part></tp:taxon-name></italic> was examined by PPR. The specimen was collected in the locality Alto Tambo, almost <italic>ca.</italic> 43 km SW from the type locality of this species. Herein we illustrate the spermatheca of this specimen, demonstrating intraspecific variation, not able to be shown in previous works (<xref ref-type="bibr" rid="B13">Gabriel and Sherwood 2019</xref>; <xref ref-type="bibr" rid="B4">Cifuentes and Bertani 2022</xref>); accordingly, we provide an updated diagnosis for the females of <italic><tp:taxon-name><tp:taxon-name-part taxon-name-part-type="genus" reg="Psalmopoeus">P.</tp:taxon-name-part><tp:taxon-name-part taxon-name-part-type="species" reg="ecclesiasticus">ecclesiasticus</tp:taxon-name-part></tp:taxon-name></italic>.</p></tp:treatment-sec><tp:treatment-sec sec-type="Conservation" id="SECID0E2LBG"><title>Conservation.</title><p>Little is known about the actual population density of <italic><tp:taxon-name><tp:taxon-name-part taxon-name-part-type="genus" reg="Psalmopoeus">P.</tp:taxon-name-part><tp:taxon-name-part taxon-name-part-type="species" reg="chronoarachne">chronoarachne</tp:taxon-name-part></tp:taxon-name></italic> sp. nov., and <italic><tp:taxon-name><tp:taxon-name-part taxon-name-part-type="genus" reg="Psalmopoeus">P.</tp:taxon-name-part><tp:taxon-name-part taxon-name-part-type="species" reg="satanas">satanas</tp:taxon-name-part></tp:taxon-name></italic> sp. nov. Through a comparison of the known distribution of each species and the most probable overlapping anthropogenic threats, we found that mining concessions occupy the entire distribution of the species evaluated and expand further, demonstrating a severe distributional threat (Fig. <xref ref-type="fig" rid="F12">12</xref>). This, considering that these areas close to the known distribution of each species, may represent potential distributions of the populations. Likewise, another threat that was considered was agriculture and croplands. Even though it does not seem to overlap with the distribution of the species, this plausible threat is very close to the known localities. Additionally, we must remark that the data used for cropland distribution in Ecuador is not current and for many localities that occupy these species, cropland and livestock grasslands are present in larger than currently given projections (pers. obs.). In fact, the type localities of <italic><tp:taxon-name><tp:taxon-name-part taxon-name-part-type="genus" reg="Psalmopoeus">Psalmopoeus</tp:taxon-name-part><tp:taxon-name-part taxon-name-part-type="species" reg="chronoarachne">chronoarachne</tp:taxon-name-part></tp:taxon-name></italic> sp. nov. and <italic><tp:taxon-name><tp:taxon-name-part taxon-name-part-type="genus" reg="Psalmopoeus">P.</tp:taxon-name-part><tp:taxon-name-part taxon-name-part-type="species" reg="satanas">satanas</tp:taxon-name-part></tp:taxon-name></italic> sp. nov. are both surrounded by cropland and livestock grassland (Brito-Zapata pers. comm. 09 May 2023; RJL-E pers. obs.) but this is not officially registered.</p><p>According to the <xref ref-type="bibr" rid="B17">IUCN (2001)</xref> criteria for the Red List Categories, in poorly known taxa and where the population statuses of species are not known in detail (see Discussion), background information on habitat deterioration and other causal factors can be used for assigning any threat category. Based on the information previously mentioned, herein we propose that <italic><tp:taxon-name><tp:taxon-name-part taxon-name-part-type="genus" reg="Psalmopoeus">Psalmopoeus</tp:taxon-name-part><tp:taxon-name-part taxon-name-part-type="species" reg="chronoarachne">chronoarachne</tp:taxon-name-part></tp:taxon-name></italic> sp. nov. should be placed in the <italic>Critically Endangered</italic> category based on the criteria combination B2abiii by taking in reference that the estimated area of occupancy estimated for this species is less than 10 km<sup>2</sup>, demonstrating severe fragmentation caused by cropland and mining concessions. Likewise, the territory is inferred to be on a steady decline in area of occupancy and quality of habitat. Similarly, <italic><tp:taxon-name><tp:taxon-name-part taxon-name-part-type="genus" reg="Psalmopoeus">Psalmopoeus</tp:taxon-name-part><tp:taxon-name-part taxon-name-part-type="species" reg="satanas">satanas</tp:taxon-name-part></tp:taxon-name></italic> sp. nov. could also be classified in the <italic>Critically Endangered</italic> category based on the criteria combination B1abiii by taking in reference that the area of occupancy estimated for this species is ~ 83 km<sup>2</sup>, severely fragmented by cropland and mining concessions and following an inferred continuing decline in the available area of occupancy and quality of habitat.</p></tp:treatment-sec><tp:treatment-sec><!--Section generated to contain objects referenced in tp:taxon-treatment.--><fig id="F10" position="float" orientation="portrait"><object-id xmlns:xlink="http://www.w3.org/1999/xlink" content-type="doi" xlink:type="simple">10.3897/zookeys.1186.108991.figure10</object-id><object-id xmlns:xlink="http://www.w3.org/1999/xlink" content-type="arpha" xlink:type="simple">9CD49934-2F29-5F8E-98A9-6AAF5AF7211C</object-id><label>Figure 10.</label><caption><p><italic><tp:taxon-name><tp:taxon-name-part taxon-name-part-type="genus" reg="Psalmopoeus">Psalmopoeus</tp:taxon-name-part><tp:taxon-name-part taxon-name-part-type="species" reg="ecclesiasticus">ecclesiasticus</tp:taxon-name-part></tp:taxon-name></italic> non-type female (QCAZ-i274322), spermatheca <bold>A</bold> dorsal view <bold>B</bold> ventral view. Scale bars: 2 mm.</p></caption><graphic xmlns:xlink="http://www.w3.org/1999/xlink" xlink:href="zookeys-1186-185_article-108991__-g010.jpg" position="float" orientation="portrait" xlink:type="simple" id="oo_951946.jpg"><uri content-type="original_file" xlink:type="simple">https://binary.pensoft.net/fig/951946</uri></graphic></fig><fig id="F1" position="float" orientation="portrait"><object-id xmlns:xlink="http://www.w3.org/1999/xlink" content-type="doi" xlink:type="simple">10.3897/zookeys.1186.108991.figure1</object-id><object-id xmlns:xlink="http://www.w3.org/1999/xlink" content-type="arpha" xlink:type="simple">06AE8958-DCEA-5C5B-9A11-59EDF8F03AAA</object-id><label>Figure 1.</label><caption><p><italic><tp:taxon-name><tp:taxon-name-part taxon-name-part-type="genus" reg="Psalmopoeus">Psalmopoeus</tp:taxon-name-part><tp:taxon-name-part taxon-name-part-type="species" reg="chronoarachne">chronoarachne</tp:taxon-name-part></tp:taxon-name></italic> sp. nov. female holotype (ZSFQ-i11704), spermatheca <bold>A</bold> dorsal view <bold>B</bold> ventral view <bold>C</bold> apical view. Abbreviation: <abbrev xmlns:xlink="http://www.w3.org/1999/xlink" xlink:title="ill-defined lobe" id="ABBRID0EXCAE" xlink:type="simple">iLB</abbrev>, ill-defined lobe. Scale bars: 0.2 mm.</p></caption><graphic xmlns:xlink="http://www.w3.org/1999/xlink" xlink:href="zookeys-1186-185_article-108991__-g001.jpg" position="float" orientation="portrait" xlink:type="simple" id="oo_951937.jpg"><uri content-type="original_file" xlink:type="simple">https://binary.pensoft.net/fig/951937</uri></graphic></fig><fig id="F8" position="float" orientation="portrait"><object-id xmlns:xlink="http://www.w3.org/1999/xlink" content-type="doi" xlink:type="simple">10.3897/zookeys.1186.108991.figure8</object-id><object-id xmlns:xlink="http://www.w3.org/1999/xlink" content-type="arpha" xlink:type="simple">601D29B3-08F8-55FA-9B7B-D82D49EE2621</object-id><label>Figure 8.</label><caption><p><italic><tp:taxon-name><tp:taxon-name-part taxon-name-part-type="genus" reg="Psalmopoeus">Psalmopoeus</tp:taxon-name-part><tp:taxon-name-part taxon-name-part-type="species" reg="satanas">satanas</tp:taxon-name-part></tp:taxon-name></italic> sp. nov. female paratype (QCAZ-i274324), spermatheca <bold>A</bold> dorsal view <bold>B</bold> ventral view. Abbreviations: <abbrev xmlns:xlink="http://www.w3.org/1999/xlink" xlink:title="ill-defined lobe" id="ABBRID0EDLAG" xlink:type="simple">iLB</abbrev>, ill-defined lobe; <abbrev xmlns:xlink="http://www.w3.org/1999/xlink" xlink:title="well-defined lobe" id="ABBRID0EHLAG" xlink:type="simple">wLB</abbrev>, well-defined lobe. Scale bars: 2 mm.</p></caption><graphic xmlns:xlink="http://www.w3.org/1999/xlink" xlink:href="zookeys-1186-185_article-108991__-g008.jpg" position="float" orientation="portrait" xlink:type="simple" id="oo_951944.jpg"><uri content-type="original_file" xlink:type="simple">https://binary.pensoft.net/fig/951944</uri></graphic></fig><fig id="F12" position="float" orientation="portrait"><object-id xmlns:xlink="http://www.w3.org/1999/xlink" content-type="doi" xlink:type="simple">10.3897/zookeys.1186.108991.figure12</object-id><object-id xmlns:xlink="http://www.w3.org/1999/xlink" content-type="arpha" xlink:type="simple">6AE6CC1D-D6A1-5DD4-87E9-E443D90A7B13</object-id><label>Figure 12.</label><caption><p>Distribution of the genus <italic><tp:taxon-name><tp:taxon-name-part taxon-name-part-type="genus" reg="Psalmopoeus">Psalmopoeus</tp:taxon-name-part></tp:taxon-name></italic> Pocock, 1895 in Ecuador, including mining concessions and cropland use. White star = Reserva Otongachi, type locality of <italic><tp:taxon-name><tp:taxon-name-part taxon-name-part-type="genus" reg="Psalmopoeus">P.</tp:taxon-name-part><tp:taxon-name-part taxon-name-part-type="species" reg="satanas">satanas</tp:taxon-name-part></tp:taxon-name></italic> sp. nov.; White triangle = localities of <italic><tp:taxon-name><tp:taxon-name-part taxon-name-part-type="genus" reg="Psalmopoeus">P.</tp:taxon-name-part><tp:taxon-name-part taxon-name-part-type="species" reg="satanas">satanas</tp:taxon-name-part></tp:taxon-name></italic> sp. nov. paratypes; black star = Hacienda La Mariela, type locality of <italic><tp:taxon-name><tp:taxon-name-part taxon-name-part-type="genus" reg="Psalmopoeus">P.</tp:taxon-name-part><tp:taxon-name-part taxon-name-part-type="species" reg="chronoarachne">chronoarachne</tp:taxon-name-part></tp:taxon-name></italic>; yellow star = Rio Sapayo, type locality of <italic><tp:taxon-name><tp:taxon-name-part taxon-name-part-type="genus" reg="Psalmopoeus">P.</tp:taxon-name-part><tp:taxon-name-part taxon-name-part-type="species" reg="ecclesiasticus">ecclesiasticus</tp:taxon-name-part></tp:taxon-name></italic>; yellow circle = Carondelet, historical record of <italic><tp:taxon-name><tp:taxon-name-part taxon-name-part-type="genus" reg="Psalmopoeus">P.</tp:taxon-name-part><tp:taxon-name-part taxon-name-part-type="species" reg="ecclesiasticus">ecclesiasticus</tp:taxon-name-part></tp:taxon-name></italic>; yellow squares = additional records of <italic><tp:taxon-name><tp:taxon-name-part taxon-name-part-type="genus" reg="Psalmopoeus">P.</tp:taxon-name-part><tp:taxon-name-part taxon-name-part-type="species" reg="ecclesiasticus">ecclesiasticus</tp:taxon-name-part></tp:taxon-name></italic>.</p></caption><graphic xmlns:xlink="http://www.w3.org/1999/xlink" xlink:href="zookeys-1186-185_article-108991__-g012.jpg" position="float" orientation="portrait" xlink:type="simple" id="oo_951948.jpg"><uri content-type="original_file" xlink:type="simple">https://binary.pensoft.net/fig/951948</uri></graphic></fig></tp:treatment-sec><ref-list><ref id="B13"><mixed-citation xmlns:xlink="http://www.w3.org/1999/xlink" xlink:type="simple"><person-group><name name-style="western"><surname>Gabriel</surname><given-names>R</given-names></name><name name-style="western"><surname>Sherwood</surname><given-names>D</given-names></name></person-group> (<year>2019</year>) <article-title>The revised taxonomic placement of the three species of <italic><tp:taxon-name><tp:taxon-name-part taxon-name-part-type="genus">Psalmopoeus</tp:taxon-name-part></tp:taxon-name></italic> Pocock, 1895 described by R. I. Pocock in 1903 (<tp:taxon-name><tp:taxon-name-part taxon-name-part-type="order">Araneae</tp:taxon-name-part></tp:taxon-name>: <tp:taxon-name><tp:taxon-name-part taxon-name-part-type="family">Theraphosidae</tp:taxon-name-part></tp:taxon-name>).</article-title><source>Arachnology</source><volume>18</volume>(<issue>1</issue>): <fpage>40</fpage>–<lpage>46</lpage>. <ext-link xlink:href="10.13156/arac.2018.18.1.40" ext-link-type="doi" xlink:type="simple">https://doi.org/10.13156/arac.2018.18.1.40</ext-link></mixed-citation></ref><ref id="B4"><mixed-citation xmlns:xlink="http://www.w3.org/1999/xlink" xlink:type="simple"><person-group><name name-style="western"><surname>Cifuentes</surname><given-names>Y</given-names></name><name name-style="western"><surname>Bertani</surname><given-names>R</given-names></name></person-group> (<year>2022</year>) <article-title>Taxonomic revision and cladistic analysis of the tarantula genera <italic><tp:taxon-name><tp:taxon-name-part taxon-name-part-type="genus">Tapinauchenius</tp:taxon-name-part></tp:taxon-name></italic> Ausserer, 1871, <italic><tp:taxon-name><tp:taxon-name-part taxon-name-part-type="genus">Psalmopoeus</tp:taxon-name-part></tp:taxon-name></italic> Pocock, 1985, and <italic><tp:taxon-name><tp:taxon-name-part taxon-name-part-type="genus">Amazonius</tp:taxon-name-part></tp:taxon-name></italic> n. gen. (<tp:taxon-name><tp:taxon-name-part taxon-name-part-type="family">Theraphosidae</tp:taxon-name-part></tp:taxon-name>, <tp:taxon-name><tp:taxon-name-part taxon-name-part-type="subfamily">Psalmopoeinae</tp:taxon-name-part></tp:taxon-name>).</article-title><source>Zootaxa</source><volume>5101</volume>(<issue>1</issue>): <fpage>1</fpage>–<lpage>123</lpage>. <ext-link xlink:href="10.11646/zootaxa.5101.1.1" ext-link-type="doi" xlink:type="simple">https://doi.org/10.11646/zootaxa.5101.1.1</ext-link></mixed-citation></ref><ref id="B22"><mixed-citation xmlns:xlink="http://www.w3.org/1999/xlink" xlink:type="simple"><person-group><name name-style="western"><surname>Mendoza</surname><given-names>MJI</given-names></name></person-group> (<year>2014</year>) <article-title><italic><tp:taxon-name><tp:taxon-name-part taxon-name-part-type="genus">Psalmopoeus</tp:taxon-name-part><tp:taxon-name-part taxon-name-part-type="species">victori</tp:taxon-name-part></tp:taxon-name></italic>, the first arboreal theraphosid spider described for Mexico (<tp:taxon-name><tp:taxon-name-part taxon-name-part-type="order">Araneae</tp:taxon-name-part></tp:taxon-name>: <tp:taxon-name><tp:taxon-name-part taxon-name-part-type="family">Theraphosidae</tp:taxon-name-part></tp:taxon-name>: <tp:taxon-name><tp:taxon-name-part taxon-name-part-type="subfamily">Aviculariinae</tp:taxon-name-part></tp:taxon-name>).</article-title><source>Revista Mexicana de Biodiversidad</source><volume>85</volume>: <fpage>728</fpage>–<lpage>735</lpage>. <ext-link xlink:href="10.7550/rmb.44597" ext-link-type="doi" xlink:type="simple">https://doi.org/10.7550/rmb.44597</ext-link></mixed-citation></ref><ref id="B17"><mixed-citation xmlns:xlink="http://www.w3.org/1999/xlink" xlink:type="simple">IUCN (<year>2001</year>) IUCN Red List Categories and Criteria: Version 3.1. IUCN Species Survival Commission. IUCN, Gland, Switzerland and Cambridge, UK.</mixed-citation></ref></ref-list></tp:taxon-treatment>
